# Supplementary material for: Single-nucleus transcriptomics reveals the cellular immune responses to Candidatus Liberibacter asiaticus in rough lemon
Source: Hortic Res. 2025 Oct 1;13(1):uhaf265. doi: 10.1093/hr/uhaf265 (PMC12861477; doi:10.1093/hr/uhaf265)
Supplement: Web_Material_uhaf265 [file web_material_uhaf265.zip]

Archive with 2 entries (2 files):
- Supplementary Table 250610.xlsx
- Supplymentary Figure 250610.docx
