# Supplementary material for: Single-nucleus transcriptomics reveals the cellular immune responses to Candidatus Liberibacter asiaticus in rough lemon
Source: Hortic Res. 2025 Oct 1;13(1):uhaf265. doi: 10.1093/hr/uhaf265 (PMC12861477; doi:10.1093/hr/uhaf265)
Supplement: Web_Material_uhaf265 [file web_material_uhaf265.zip › Supplementary Table 250610.xlsx]

## Sheet: Table S1
Table S1 SnRNA-seq data before and after quality control
Groups	before_filter_median_UMI_per_cell	before_filter_median_genes_per_cell	before_filter_median_Plastid_per_cell	Total cell number before quality control	after_filter_median_UMI_per_cell	after_filter_median_genes_per_cell	after_filter_median_Plastid_per_cell	Total cell number after quality control
CK	1586	1185	0.00227273	10577	1498	1124	0.00218818	9431
CLas	1667	1180	0.000554324	7937	1567	1130	0.000519481	7483

## Sheet: Table S2
Table S2. Known marker genes used for cluster annotaton.
Cell type / Gene ID	Gene name	Short description
Phloem
NM_gene08983	PP2A1	protein PHLOEM PROTEIN 2-LIKE A1is specifically expressed in SE-CC complex
NM_gene49557	CALS7	CALLOSE SYNTHASE 7
NM_gene29029	SEOB	SIEVEELEMENT-OCCLUSION-RELATED B-like
cambium and phloem
NM_gene21304	WAT1
Cambrium
NM_gene57619	CSLA2	glucomannan 4-beta-mannosyltransferase 2
NM_gene21068	WOX4	WUSCHEL-related homeobox 4, cambial regulators
NM_gene00718	ATHB-6	HD-ZIP III transcription factor genes, ATHB play critical roles in regulation of vascular cambium activity and xylem differentiation
NM_gene23014	PIN1C	genes encoding the auxin efflux transporter PIN1 (PINFORMED 1)
Xylem
NM_gene52095	CCOAOMT1	caffeoyl-CoA O-methyltransferase
NM_gene20798	COMT	caffeic acid 3-O-methyltransferase
NM_gene59244	PHO1	phosphate transporter PHO1
NM_gene57879	LBD11	LATERAL ORGAN BOUNDARIES DOMAIN 11
NM_gene04920	4CL2	4-coumarate coenzyme A ligase
NM_gene63094	SAHH	S-adenosyl-l-homocysteine hydrolase
primary meristem
NM_gene34792	SCL28	scarecrow-like protein 28
NM_gene00553	SHR	protein SHORT-ROOT
S phase (Histone H4, Histone H3, and TSO2); G2 phase (CDKB2;1, CDKB1;2, CYCA2;4); M phase (ENODL14 and ENODL17); G1 phase (PCNA2, CYCB2;4, CYCD3;1, CYCD3;2, CKS2)
Shoot apical localized procambium (PC) initials are described as the primary meristem that differentiates basally to produce primary vascular bundles. The daughter cells of PC differentiate into protophloem (PPh) toward the outside of the stem and protoxylem (PXy) toward the inside of the stem. Moving basally toward developmentally older tissues, still dividing meristematic cells within vascular …
The poplar homologs of the primary meristem regulators, such as ATH1, ERL1, YAB1, ARF5/MP, SCR, SHR, ATHB8, PHB, REV, ANT, GRF, and WOX13 were predominantly expressed in the procambium meristem domain of shoot apical
The protophloem domain subcluster was highly enriched in marker genes related to phloem identity, including CLE25/26/45, SMXL3/4/5, CRN, BRX, OPS, BAM1/3, CIK2, Dof3.6/5.3/5.6, KAN1, and APL
The protoxylem domain subclusters enriched genes were related to xylem differentiation, such as thermospermine synthase (ACL5) and xylem cell death-related genes (XCP1/2)
Metacambium meristem domain, such as CYCP3, LRRK, and ERF5/ 017/105

## Sheet: Table S3
GeneID	Gene_cluster	P_value	FDR	Symbol	Description	KEGG_A_class	KEGG_B_class	Pathway	K_ID	GO Component	GO Function	GO Process	TF_family	Gene_type
NM_gene00026	1	0	0	PILS7	GAY59425.1 hypothetical protein CUMW_194440 [Citrus unshiu]	-	-	-	-	GO:0016020//membrane;GO:0016021//integral component of membrane	GO:0005173//stem cell factor receptor binding	GO:0007155//cell adhesion;GO:0055085//transmembrane transport	--	protein_coding
NM_gene03137	1	0	0	PILS7	XP_006467106.1 protein PIN-LIKES 7-like [Citrus sinensis]	-	-	-	-	GO:0016021//integral component of membrane	-	GO:0055085//transmembrane transport	--	protein_coding
NM_gene04148	1	0	0	PECS-1.1	NP_001275859.1 pectinesterase 1 precursor [Citrus sinensis]	Metabolism;Metabolism	Global and overview maps;Carbohydrate metabolism	ko01100//Metabolic pathways;ko00040//Pentose and glucuronate interconversions	K01051;K01051	GO:0005575//cellular_component;GO:0005576//extracellular region;GO:0005618//cell wall;GO:0016020//membrane;GO:0030312//external encapsulating structure;GO:0071944//cell periphery	GO:0003674//molecular_function;GO:0003824//catalytic activity;GO:0004857//enzyme inhibitor activity;GO:0016787//hydrolase activity;GO:0016788//hydrolase activity, acting on ester bonds;GO:0030234//enzyme regulator activity;GO:0030599//pectinesterase activity;GO:0045330//aspartyl esterase activity;GO:0046873//metal ion transmembrane transporter activity;GO:0046910//pectinesterase inhibitor activit…	GO:0000272//polysaccharide catabolic process;GO:0005975//carbohydrate metabolic process;GO:0005976//polysaccharide metabolic process;GO:0008150//biological_process;GO:0008152//metabolic process;GO:0009056//catabolic process;GO:0009057//macromolecule catabolic process;GO:0009987//cellular process;GO:0010393//galacturonan metabolic process;GO:0016043//cellular component organization;GO:0016052//car…	--	protein_coding
NM_gene04246	1	0	0	TIP2-1	XP_006426918.1 aquaporin TIP2-1 [Citrus clementina]	-	-	-	-	GO:0000322//storage vacuole;GO:0000325//plant-type vacuole;GO:0000326//protein storage vacuole;GO:0005575//cellular_component;GO:0005618//cell wall;GO:0005622//intracellular anatomical structure;GO:0005737//cytoplasm;GO:0005773//vacuole;GO:0005774//vacuolar membrane;GO:0005794//Golgi apparatus;GO:0005886//plasma membrane;GO:0005887//integral component of plasma membrane;GO:0005911//cell-cell junc…	GO:0003674//molecular_function;GO:0005215//transporter activity;GO:0005275//amine transmembrane transporter activity;GO:0005372//water transmembrane transporter activity;GO:0005488//binding;GO:0005515//protein binding;GO:0008324//cation transmembrane transporter activity;GO:0008519//ammonium transmembrane transporter activity;GO:0015075//ion transmembrane transporter activity;GO:0015101//organic …	GO:0006810//transport;GO:0006811//ion transport;GO:0006812//cation transport;GO:0006833//water transport;GO:0008150//biological_process;GO:0015695//organic cation transport;GO:0015696//ammonium transport;GO:0015837//amine transport;GO:0015843//methylammonium transport;GO:0019755//one-carbon compound transport;GO:0034220//ion transmembrane transport;GO:0042044//fluid transport;GO:0051179//localiza…	--	protein_coding
NM_gene05292	1	0	0	MALD3	XP_006491933.1 non-specific lipid-transfer protein 1-like isoform X1 [Citrus sinensis]	-	-	-	-	-	-	-	--	protein_coding
NM_gene06557	1	0	0	NM_gene06557	GAY42226.1 hypothetical protein CUMW_065160 [Citrus unshiu]	-	-	-	-	-	-	-	--	protein_coding
NM_gene06622	1	0	0	NM_gene06622	ESR59524.1 hypothetical protein CICLE_v10017108mg [Citrus clementina]	-	-	-	-	-	-	-	--	protein_coding
NM_gene06729	1	0	0	DOX1	XP_006446442.1 alpha-dioxygenase 1 [Citrus clementina]	Metabolism;Metabolism	Global and overview maps;Lipid metabolism	ko01110//Biosynthesis of secondary metabolites;ko00592//alpha-Linolenic acid metabolism	K10529;K10529	-	-	-	--	protein_coding
NM_gene09805	1	0	0	NM_gene09805	-	-	-	-	-	-	-	-	--	protein_coding
NM_gene09988	1	0	0	DIOX4	XP_006445643.1 feruloyl CoA ortho-hydroxylase 1 [Citrus clementina]	Metabolism;Metabolism	Global and overview maps;Biosynthesis of other secondary metabolites	ko01110//Biosynthesis of secondary metabolites;ko00999//Biosynthesis of various plant secondary metabolites	K23378;K23378	-	GO:0016491//oxidoreductase activity	-	--	protein_coding
NM_gene10072	1	0	0	pod	XP_006492674.1 peroxidase E5-like [Citrus sinensis]	Metabolism;Metabolism;Metabolism	Global and overview maps;Global and overview maps;Biosynthesis of other secondary metabolites	ko01100//Metabolic pathways;ko01110//Biosynthesis of secondary metabolites;ko00940//Phenylpropanoid biosynthesis	K00430;K00430;K00430	-	GO:0004601//peroxidase activity;GO:0020037//heme binding	GO:0006979//response to oxidative stress	--	protein_coding
NM_gene10364	1	0	0	NM_gene10364	XP_006446221.1 uncharacterized protein LOC18053150 isoform X1 [Citrus clementina]	-	-	-	-	GO:0000311//plastid large ribosomal subunit;GO:0005840//ribosome;GO:0022625//cytosolic large ribosomal subunit	GO:0003735//structural constituent of ribosome	GO:0006412//translation	--	protein_coding
NM_gene10421	1	0	0	NM_gene10421	ESR59524.1 hypothetical protein CICLE_v10017108mg [Citrus clementina]	-	-	-	-	-	-	-	--	protein_coding
NM_gene10835	1	0	0	NM_gene10835	XP_006468989.1 glycine-rich protein A3-like [Citrus sinensis]	-	-	-	-	-	-	-	--	protein_coding
NM_gene11754	1	0	0	DK-ACO1	NP_001275812.1 ACC oxidase [Citrus sinensis]	Metabolism;Metabolism;Metabolism	Global and overview maps;Global and overview maps;Amino acid metabolism	ko01100//Metabolic pathways;ko01110//Biosynthesis of secondary metabolites;ko00270//Cysteine and methionine metabolism	K05933;K05933;K05933	-	GO:0003674//molecular_function;GO:0003824//catalytic activity;GO:0005488//binding;GO:0009815//1-aminocyclopropane-1-carboxylate oxidase activity;GO:0016491//oxidoreductase activity;GO:0016638//oxidoreductase activity, acting on the CH-NH2 group of donors;GO:0016641//oxidoreductase activity, acting on the CH-NH2 group of donors, oxygen as acceptor;GO:0019842//vitamin binding;GO:0030246//carbohydra…	GO:0000003//reproduction;GO:0001101//response to acid chemical;GO:0003006//developmental process involved in reproduction;GO:0006950//response to stress;GO:0006952//defense response;GO:0007275//multicellular organism development;GO:0007568//aging;GO:0008150//biological_process;GO:0008152//metabolic process;GO:0009058//biosynthetic process;GO:0009605//response to external stimulus;GO:0009607//resp…	--	protein_coding
NM_gene13438	1	0	0	TSJT1	XP_006449308.1 stem-specific protein TSJT1 [Citrus clementina]	-	-	-	-	-	GO:0004066//asparagine synthase (glutamine-hydrolyzing) activity	GO:0006529//asparagine biosynthetic process	--	protein_coding
NM_gene13510	1	0	0	NM_gene13510	XP_006467735.1 protein E6-like [Citrus sinensis]	-	-	-	-	-	-	GO:0042121//alginic acid biosynthetic process	--	protein_coding
NM_gene13763	1	0	0	PER42	XP_006467438.1 peroxidase 42 [Citrus sinensis]	Metabolism;Metabolism;Metabolism	Global and overview maps;Global and overview maps;Biosynthesis of other secondary metabolites	ko01100//Metabolic pathways;ko01110//Biosynthesis of secondary metabolites;ko00940//Phenylpropanoid biosynthesis	K00430;K00430;K00430	GO:0005575//cellular_component;GO:0005576//extracellular region;GO:0005618//cell wall;GO:0005911//cell-cell junction;GO:0009505//plant-type cell wall;GO:0009506//plasmodesma;GO:0030054//cell junction;GO:0030312//external encapsulating structure;GO:0055044//symplast;GO:0071944//cell periphery	GO:0003674//molecular_function;GO:0003824//catalytic activity;GO:0004601//peroxidase activity;GO:0005488//binding;GO:0016209//antioxidant activity;GO:0016491//oxidoreductase activity;GO:0016684//oxidoreductase activity, acting on peroxide as acceptor;GO:0020037//heme binding;GO:0043167//ion binding;GO:0043169//cation binding;GO:0046872//metal ion binding;GO:0046906//tetrapyrrole binding;GO:009715…	GO:0006950//response to stress;GO:0006979//response to oxidative stress;GO:0008150//biological_process;GO:0008152//metabolic process;GO:0009056//catabolic process;GO:0009636//response to toxic substance;GO:0009664//plant-type cell wall organization;GO:0009987//cellular process;GO:0016043//cellular component organization;GO:0016999//antibiotic metabolic process;GO:0017001//antibiotic catabolic pro…	--	protein_coding
NM_gene13854	1	0	0	NM_gene13854	-	-	-	-	-	-	-	-	--	protein_coding
NM_gene18018	1	0	0	NM_gene18018	XP_024046663.1 uncharacterized protein LOC112101003 [Citrus clementina]	-	-	-	-	GO:0005737//cytoplasm	GO:0003723//RNA binding;GO:0003824//catalytic activity	GO:0008616//queuosine biosynthetic process	--	protein_coding
NM_gene18370	1	0	0	NM_gene18370	-	-	-	-	-	-	-	-	--	protein_coding
NM_gene19514	1	0	0	PAE8	XP_006432881.1 pectin acetylesterase 8 isoform X1 [Citrus clementina]	-	-	-	-	-	GO:0008236//serine-type peptidase activity;GO:0016787//hydrolase activity	GO:0006508//proteolysis	--	protein_coding
NM_gene20797	1	0	0	CHS2	XP_006472906.1 chalcone synthase 2-like [Citrus sinensis]	Metabolism;Metabolism;Metabolism;Metabolism;Organismal Systems	Global and overview maps;Global and overview maps;Biosynthesis of other secondary metabolites;Biosynthesis of other secondary metabolites;Environmental adaptation	ko01100//Metabolic pathways;ko01110//Biosynthesis of secondary metabolites;ko00941//Flavonoid biosynthesis;ko00960//Tropane, piperidine and pyridine alkaloid biosynthesis;ko04712//Circadian rhythm - plant	K00660;K00660;K00660;K00660;K00660	GO:0016020//membrane	GO:0004315//3-oxoacyl-[acyl-carrier-protein] synthase activity;GO:0004421//hydroxymethylglutaryl-CoA synthase activity;GO:0016747//acyltransferase activity, transferring groups other than amino-acyl groups	GO:0006633//fatty acid biosynthetic process	--	protein_coding
NM_gene20798	1	0	0	COMT1	XP_006434352.1 caffeic acid 3-O-methyltransferase [Citrus clementina]	Metabolism;Metabolism;Metabolism;Metabolism	Global and overview maps;Global and overview maps;Biosynthesis of other secondary metabolites;Amino acid metabolism	ko01100//Metabolic pathways;ko01110//Biosynthesis of secondary metabolites;ko00940//Phenylpropanoid biosynthesis;ko00380//Tryptophan metabolism	K13066;K13066;K13066;K13066	GO:0005887//integral component of plasma membrane	GO:0008168//methyltransferase activity;GO:0008171//O-methyltransferase activity;GO:0015450//protein-transporting ATPase activity;GO:0046983//protein dimerization activity	GO:0006480//N-terminal protein amino acid methylation;GO:0016051//carbohydrate biosynthetic process;GO:0043952//protein transport by the Sec complex	--	protein_coding
NM_gene20847	1	0	0	NM_gene20847	-	-	-	-	-	-	GO:0005199//structural constituent of cell wall	GO:0009664//plant-type cell wall organization	--	protein_coding
NM_gene21127	1	0	0	PLP2	XP_006424637.1 patatin-like protein 2 [Citrus clementina]	-	-	-	-	-	-	GO:0006629//lipid metabolic process	--	protein_coding
NM_gene21304	1	0	0	WAT1	KDO84715.1 hypothetical protein CISIN_1g016399mg [Citrus sinensis]	-	-	-	-	GO:0000325//plant-type vacuole;GO:0005575//cellular_component;GO:0005622//intracellular anatomical structure;GO:0005737//cytoplasm;GO:0005773//vacuole;GO:0005774//vacuolar membrane;GO:0005886//plasma membrane;GO:0005887//integral component of plasma membrane;GO:0005938//cell cortex;GO:0009705//plant-type vacuole membrane;GO:0016020//membrane;GO:0016021//integral component of membrane;GO:0031090//…	GO:0003674//molecular_function;GO:0005215//transporter activity;GO:0015095//magnesium ion transmembrane transporter activity;GO:0022857//transmembrane transporter activity	GO:0000162//tryptophan biosynthetic process;GO:0000902//cell morphogenesis;GO:0006082//organic acid metabolic process;GO:0006520//cellular amino acid metabolic process;GO:0006521//regulation of cellular amino acid metabolic process;GO:0006568//tryptophan metabolic process;GO:0006576//cellular biogenic amine metabolic process;GO:0006586//indolalkylamine metabolic process;GO:0006725//cellular aroma…	--	protein_coding
NM_gene25484	1	0	0	NM_gene25484	XP_006450890.1 umecyanin [Citrus clementina]	-	-	-	-	-	GO:0009055//electron transfer activity	-	--	protein_coding
NM_gene28346	1	0	0	ChiC	GAY56770.1 hypothetical protein CUMW_174380 [Citrus unshiu]	Metabolism;Metabolism	Global and overview maps;Carbohydrate metabolism	ko01100//Metabolic pathways;ko00520//Amino sugar and nucleotide sugar metabolism	K01183;K01183	-	-	GO:0005975//carbohydrate metabolic process	--	protein_coding
NM_gene28586	1	0	0	NM_gene28586	GAY39263.1 hypothetical protein CUMW_043020 [Citrus unshiu]	-	-	-	-	-	-	-	--	protein_coding
NM_gene29457	1	0	0	TLP	XP_006477434.1 thaumatin-like protein [Citrus sinensis]	-	-	-	-	-	GO:0008233//peptidase activity	GO:0006508//proteolysis;GO:0016032//viral process	--	protein_coding
NM_gene29458	1	0	0	tlp	XP_006440575.1 thaumatin-like protein [Citrus clementina]	-	-	-	-	-	GO:0008233//peptidase activity	GO:0006508//proteolysis;GO:0016032//viral process	--	protein_coding
NM_gene31914	1	0	0	Cht4	AIA22194.1 chitinase [Citrus reticulata]	Metabolism;Metabolism	Global and overview maps;Carbohydrate metabolism	ko01100//Metabolic pathways;ko00520//Amino sugar and nucleotide sugar metabolism	K01183;K01183	-	GO:0004568//chitinase activity	GO:0006032//chitin catabolic process;GO:0016998//cell wall macromolecule catabolic process	--	protein_coding
NM_gene31915	1	0	0	Cht4	GAY44707.1 hypothetical protein CUMW_083910 [Citrus unshiu]	Metabolism;Metabolism	Global and overview maps;Carbohydrate metabolism	ko01100//Metabolic pathways;ko00520//Amino sugar and nucleotide sugar metabolism	K01183;K01183	-	GO:0004568//chitinase activity	GO:0006032//chitin catabolic process;GO:0016998//cell wall macromolecule catabolic process	--	protein_coding
NM_gene32277	1	0	0	At5g39150	GAY31835.1 hypothetical protein CUMW_280680 [Citrus unshiu]	-	-	-	-	-	-	-	--	protein_coding
NM_gene32428	1	0	0	NM_gene32428	AAQ92310.1 COR15 [Citrus clementina x Citrus reticulata]	-	-	-	-	-	-	GO:0009415//response to water	--	protein_coding
NM_gene33628	1	0	0	PECS-2.1	XP_006445298.1 pectinesterase 2 [Citrus clementina]	Metabolism;Metabolism	Global and overview maps;Carbohydrate metabolism	ko01100//Metabolic pathways;ko00040//Pentose and glucuronate interconversions	K01051;K01051	GO:0005575//cellular_component;GO:0005576//extracellular region;GO:0005618//cell wall;GO:0016020//membrane;GO:0030312//external encapsulating structure;GO:0071944//cell periphery	GO:0003674//molecular_function;GO:0003824//catalytic activity;GO:0004857//enzyme inhibitor activity;GO:0016787//hydrolase activity;GO:0016788//hydrolase activity, acting on ester bonds;GO:0030234//enzyme regulator activity;GO:0030599//pectinesterase activity;GO:0045330//aspartyl esterase activity;GO:0046910//pectinesterase inhibitor activity;GO:0052689//carboxylic ester hydrolase activity;GO:0098…	GO:0000272//polysaccharide catabolic process;GO:0005975//carbohydrate metabolic process;GO:0005976//polysaccharide metabolic process;GO:0006950//response to stress;GO:0006952//defense response;GO:0008150//biological_process;GO:0008152//metabolic process;GO:0009056//catabolic process;GO:0009057//macromolecule catabolic process;GO:0009605//response to external stimulus;GO:0009607//response to bioti…	--	protein_coding
NM_gene33943	1	0	0	NM_gene33943	GAY39263.1 hypothetical protein CUMW_043020 [Citrus unshiu]	-	-	-	-	-	-	-	--	protein_coding
NM_gene34811	1	0	0	TLP	XP_006477434.1 thaumatin-like protein [Citrus sinensis]	-	-	-	-	-	GO:0008233//peptidase activity	GO:0006508//proteolysis;GO:0016032//viral process	--	protein_coding
NM_gene34812	1	0	0	TLP	XP_006440575.1 thaumatin-like protein [Citrus clementina]	-	-	-	-	-	GO:0008233//peptidase activity	GO:0006508//proteolysis;GO:0016032//viral process	--	protein_coding
NM_gene35417	1	0	0	COMT1	XP_006442372.1 caffeic acid 3-O-methyltransferase [Citrus clementina]	Metabolism;Metabolism;Metabolism;Metabolism	Global and overview maps;Global and overview maps;Biosynthesis of other secondary metabolites;Amino acid metabolism	ko01100//Metabolic pathways;ko01110//Biosynthesis of secondary metabolites;ko00940//Phenylpropanoid biosynthesis;ko00380//Tryptophan metabolism	K13066;K13066;K13066;K13066	-	GO:0000774//adenyl-nucleotide exchange factor activity;GO:0008168//methyltransferase activity;GO:0008171//O-methyltransferase activity;GO:0042803//protein homodimerization activity;GO:0046983//protein dimerization activity;GO:0051087//chaperone binding	GO:0006457//protein folding;GO:0006480//N-terminal protein amino acid methylation;GO:0016051//carbohydrate biosynthetic process	--	protein_coding
NM_gene35418	1	0	0	COMT1	XP_006442372.1 caffeic acid 3-O-methyltransferase [Citrus clementina]	Metabolism;Metabolism;Metabolism;Metabolism	Global and overview maps;Global and overview maps;Biosynthesis of other secondary metabolites;Amino acid metabolism	ko01100//Metabolic pathways;ko01110//Biosynthesis of secondary metabolites;ko00940//Phenylpropanoid biosynthesis;ko00380//Tryptophan metabolism	K13066;K13066;K13066;K13066	-	GO:0008168//methyltransferase activity;GO:0008171//O-methyltransferase activity;GO:0046983//protein dimerization activity	GO:0006480//N-terminal protein amino acid methylation;GO:0016051//carbohydrate biosynthetic process	--	protein_coding
NM_gene35425	1	0	0	COMT1	XP_006420931.1 caffeic acid 3-O-methyltransferase [Citrus clementina]	Metabolism;Metabolism;Metabolism;Metabolism	Global and overview maps;Global and overview maps;Biosynthesis of other secondary metabolites;Amino acid metabolism	ko01100//Metabolic pathways;ko01110//Biosynthesis of secondary metabolites;ko00940//Phenylpropanoid biosynthesis;ko00380//Tryptophan metabolism	K13066;K13066;K13066;K13066	-	GO:0008168//methyltransferase activity;GO:0008171//O-methyltransferase activity;GO:0046983//protein dimerization activity	GO:0006480//N-terminal protein amino acid methylation;GO:0016051//carbohydrate biosynthetic process	--	protein_coding
NM_gene37127	1	0	0	Cht4	AIA22194.1 chitinase [Citrus reticulata]	Metabolism;Metabolism	Global and overview maps;Carbohydrate metabolism	ko01100//Metabolic pathways;ko00520//Amino sugar and nucleotide sugar metabolism	K01183;K01183	-	GO:0004568//chitinase activity	GO:0006032//chitin catabolic process;GO:0016998//cell wall macromolecule catabolic process	--	protein_coding
NM_gene37564	1	0	0	BACOVA_02659	XP_006443452.2 uncharacterized protein LOC18047440 isoform X1 [Citrus clementina]	Metabolism;Metabolism;Metabolism;Metabolism;Metabolism	Global and overview maps;Global and overview maps;Carbohydrate metabolism;Biosynthesis of other secondary metabolites;Metabolism of other amino acids	ko01100//Metabolic pathways;ko01110//Biosynthesis of secondary metabolites;ko00500//Starch and sucrose metabolism;ko00999//Biosynthesis of various plant secondary metabolites;ko00460//Cyanoamino acid metabolism	K05349;K05349;K05349;K05349;K05349	-	GO:0004553//hydrolase activity, hydrolyzing O-glycosyl compounds	GO:0005975//carbohydrate metabolic process	--	protein_coding
NM_gene37579	1	0	0	MS1	XP_006443471.1 5-methyltetrahydropteroyltriglutamate--homocysteine methyltransferase 1 [Citrus clementina]	Metabolism;Metabolism;Metabolism;Metabolism;Metabolism	Global and overview maps;Global and overview maps;Global and overview maps;Amino acid metabolism;Metabolism of other amino acids	ko01100//Metabolic pathways;ko01110//Biosynthesis of secondary metabolites;ko01230//Biosynthesis of amino acids;ko00270//Cysteine and methionine metabolism;ko00450//Selenocompound metabolism	K00549;K00549;K00549;K00549;K00549	-	GO:0003871//5-methyltetrahydropteroyltriglutamate-homocysteine S-methyltransferase activity;GO:0004357//glutamate-cysteine ligase activity;GO:0008270//zinc ion binding	GO:0006750//glutathione biosynthetic process;GO:0008652//cellular amino acid biosynthetic process;GO:0009086//methionine biosynthetic process	--	protein_coding
NM_gene38779	1	0	0	PECS-2.1	XP_006445298.1 pectinesterase 2 [Citrus clementina]	Metabolism;Metabolism	Global and overview maps;Carbohydrate metabolism	ko01100//Metabolic pathways;ko00040//Pentose and glucuronate interconversions	K01051;K01051	GO:0005575//cellular_component;GO:0005576//extracellular region;GO:0005618//cell wall;GO:0016020//membrane;GO:0030312//external encapsulating structure;GO:0071944//cell periphery	GO:0003674//molecular_function;GO:0003824//catalytic activity;GO:0004857//enzyme inhibitor activity;GO:0016787//hydrolase activity;GO:0016788//hydrolase activity, acting on ester bonds;GO:0030234//enzyme regulator activity;GO:0030599//pectinesterase activity;GO:0045330//aspartyl esterase activity;GO:0046910//pectinesterase inhibitor activity;GO:0052689//carboxylic ester hydrolase activity;GO:0098…	GO:0000272//polysaccharide catabolic process;GO:0005975//carbohydrate metabolic process;GO:0005976//polysaccharide metabolic process;GO:0006950//response to stress;GO:0006952//defense response;GO:0008150//biological_process;GO:0008152//metabolic process;GO:0009056//catabolic process;GO:0009057//macromolecule catabolic process;GO:0009605//response to external stimulus;GO:0009607//response to bioti…	--	protein_coding
NM_gene41894	1	0	0	SAM3	XP_006428268.1 S-adenosylmethionine synthase 2 [Citrus clementina]	Metabolism;Metabolism;Metabolism;Metabolism;Metabolism	Global and overview maps;Global and overview maps;Global and overview maps;Amino acid metabolism;Biosynthesis of other secondary metabolites	ko01100//Metabolic pathways;ko01110//Biosynthesis of secondary metabolites;ko01230//Biosynthesis of amino acids;ko00270//Cysteine and methionine metabolism;ko00999//Biosynthesis of various plant secondary metabolites	K00789;K00789;K00789;K00789;K00789	GO:0005575//cellular_component;GO:0005622//intracellular anatomical structure;GO:0005737//cytoplasm;GO:0005829//cytosol	GO:0000166//nucleotide binding;GO:0003674//molecular_function;GO:0003824//catalytic activity;GO:0004478//methionine adenosyltransferase activity;GO:0005488//binding;GO:0005524//ATP binding;GO:0016740//transferase activity;GO:0016765//transferase activity, transferring alkyl or aryl (other than methyl) groups;GO:0017076//purine nucleotide binding;GO:0030554//adenyl nucleotide binding;GO:0032553//r…	GO:0006556//S-adenosylmethionine biosynthetic process;GO:0006730//one-carbon metabolic process;GO:0006790//sulfur compound metabolic process;GO:0008150//biological_process;GO:0008152//metabolic process;GO:0009058//biosynthetic process;GO:0009987//cellular process;GO:0044237//cellular metabolic process;GO:0044249//cellular biosynthetic process;GO:0044272//sulfur compound biosynthetic process;GO:00…	--	protein_coding
NM_gene42285	1	0	0	TL1	XP_006428482.1 thaumatin-like protein 1b [Citrus clementina]	-	-	-	-	-	-	-	--	protein_coding
NM_gene43398	1	0	0	LAC7	KDO58019.1 hypothetical protein CISIN_1g008366mg [Citrus sinensis]	-	-	-	-	-	GO:0005375//copper ion transmembrane transporter activity;GO:0005507//copper ion binding;GO:0016491//oxidoreductase activity	GO:0006825//copper ion transport	--	protein_coding
NM_gene44226	1	0	0	ABCG34	XP_006430269.1 ABC transporter G family member 34 [Citrus clementina]	-	-	-	-	GO:0005575//cellular_component;GO:0005737//cytoplasm;GO:0005887//integral component of plasma membrane;GO:0009338//exodeoxyribonuclease V complex;GO:0009379//Holliday junction helicase complex;GO:0009380//excinuclease repair complex;GO:0009898//cytoplasmic side of plasma membrane;GO:0016020//membrane;GO:0016021//integral component of membrane;GO:0043190//ATP-binding cassette (ABC) transporter com…	GO:0003674//molecular_function;GO:0003678//DNA helicase activity;GO:0003723//RNA binding;GO:0003724//RNA helicase activity;GO:0003924//GTPase activity;GO:0004386//helicase activity;GO:0004798//thymidylate kinase activity;GO:0005260//intracellularly ATP-gated chloride channel activity;GO:0005319//lipid transporter activity;GO:0005524//ATP binding;GO:0005525//GTP binding;GO:0008854//exodeoxyribonuc…	GO:0000910//cytokinesis;GO:0002949//tRNA threonylcarbamoyladenosine modification;GO:0006260//DNA replication;GO:0006281//DNA repair;GO:0006289//nucleotide-excision repair;GO:0006310//DNA recombination;GO:0006400//tRNA modification;GO:0006810//transport;GO:0006817//phosphate ion transport;GO:0006824//cobalt ion transport;GO:0006869//lipid transport;GO:0007601//visual perception;GO:0008150//biologi…	--	protein_coding
NM_gene45355	1	0	0	TRX7	XP_006438555.1 thioredoxin H7 [Citrus clementina]	-	-	-	-	GO:0005575//cellular_component;GO:0005622//intracellular anatomical structure;GO:0005737//cytoplasm;GO:0005739//mitochondrion;GO:0005829//cytosol;GO:0005886//plasma membrane;GO:0016020//membrane;GO:0043226//organelle;GO:0043227//membrane-bounded organelle;GO:0043229//intracellular organelle;GO:0043231//intracellular membrane-bounded organelle;GO:0071944//cell periphery	GO:0003674//molecular_function;GO:0003756//protein disulfide isomerase activity;GO:0003824//catalytic activity;GO:0004791//thioredoxin-disulfide reductase activity;GO:0015035//protein-disulfide reductase activity;GO:0015036//disulfide oxidoreductase activity;GO:0016209//antioxidant activity;GO:0016491//oxidoreductase activity;GO:0016651//oxidoreductase activity, acting on NAD(P)H;GO:0016667//oxid…	GO:0006457//protein folding;GO:0006662//glycerol ether metabolic process;GO:0006950//response to stress;GO:0006979//response to oxidative stress;GO:0008150//biological_process;GO:0008152//metabolic process;GO:0009636//response to toxic substance;GO:0009987//cellular process;GO:0018904//ether metabolic process;GO:0019725//cellular homeostasis;GO:0033554//cellular response to stress;GO:0034599//cel…	--	protein_coding
NM_gene47512	1	0	0	COMT1	XP_006436416.1 caffeic acid 3-O-methyltransferase [Citrus clementina]	Metabolism;Metabolism;Metabolism;Metabolism	Global and overview maps;Global and overview maps;Biosynthesis of other secondary metabolites;Amino acid metabolism	ko01100//Metabolic pathways;ko01110//Biosynthesis of secondary metabolites;ko00940//Phenylpropanoid biosynthesis;ko00380//Tryptophan metabolism	K13066;K13066;K13066;K13066	-	GO:0008168//methyltransferase activity;GO:0008171//O-methyltransferase activity;GO:0046983//protein dimerization activity	GO:0006480//N-terminal protein amino acid methylation	--	protein_coding
NM_gene48620	1	0	0	PGL3	XP_006438392.1 polygalacturonase 1 beta-like protein 3 [Citrus clementina]	-	-	-	-	-	GO:0018759//methenyltetrahydromethanopterin cyclohydrolase activity	GO:0006730//one-carbon metabolic process	--	protein_coding
NM_gene48704	1	0	0	NM_gene48704	ESR51493.1 hypothetical protein CICLE_v10032962mg [Citrus clementina]	-	-	-	-	GO:0005634//nucleus	-	GO:0006355//regulation of transcription, DNA-templated	--	protein_coding
NM_gene49706	1	0	0	GDH2	XP_006437037.1 glutamate dehydrogenase 2 [Citrus clementina]	Metabolism;Metabolism;Metabolism;Metabolism;Metabolism	Global and overview maps;Global and overview maps;Amino acid metabolism;Amino acid metabolism;Energy metabolism	ko01100//Metabolic pathways;ko01200//Carbon metabolism;ko00250//Alanine, aspartate and glutamate metabolism;ko00220//Arginine biosynthesis;ko00910//Nitrogen metabolism	K00261;K00261;K00261;K00261;K00261	GO:0005575//cellular_component;GO:0005622//intracellular anatomical structure;GO:0005737//cytoplasm;GO:0005739//mitochondrion;GO:0005773//vacuole;GO:0005774//vacuolar membrane;GO:0016020//membrane;GO:0031090//organelle membrane;GO:0043226//organelle;GO:0043227//membrane-bounded organelle;GO:0043229//intracellular organelle;GO:0043231//intracellular membrane-bounded organelle;GO:0098588//bounding …	GO:0000166//nucleotide binding;GO:0003674//molecular_function;GO:0003824//catalytic activity;GO:0004352//glutamate dehydrogenase (NAD+) activity;GO:0004353//glutamate dehydrogenase [NAD(P)+] activity;GO:0005488//binding;GO:0005507//copper ion binding;GO:0005524//ATP binding;GO:0008270//zinc ion binding;GO:0016491//oxidoreductase activity;GO:0016638//oxidoreductase activity, acting on the CH-NH2 g…	GO:0006082//organic acid metabolic process;GO:0006520//cellular amino acid metabolic process;GO:0006807//nitrogen compound metabolic process;GO:0006950//response to stress;GO:0006970//response to osmotic stress;GO:0008150//biological_process;GO:0008152//metabolic process;GO:0009628//response to abiotic stimulus;GO:0009651//response to salt stress;GO:0009987//cellular process;GO:0010035//response …	--	protein_coding
NM_gene50946	1	0	0	PIP2-5	XP_006436425.1 probable aquaporin PIP2-5 [Citrus clementina]	-	-	-	-	GO:0005575//cellular_component;GO:0005622//intracellular anatomical structure;GO:0005737//cytoplasm;GO:0005773//vacuole;GO:0005886//plasma membrane;GO:0005887//integral component of plasma membrane;GO:0005911//cell-cell junction;GO:0009506//plasmodesma;GO:0009507//chloroplast;GO:0009536//plastid;GO:0016020//membrane;GO:0016021//integral component of membrane;GO:0030054//cell junction;GO:0031224//…	GO:0003674//molecular_function;GO:0003676//nucleic acid binding;GO:0003723//RNA binding;GO:0003729//mRNA binding;GO:0005215//transporter activity;GO:0005372//water transmembrane transporter activity;GO:0005488//binding;GO:0005515//protein binding;GO:0015250//water channel activity;GO:0015267//channel activity;GO:0015318//inorganic molecular entity transmembrane transporter activity;GO:0019899//en…	GO:0001101//response to acid chemical;GO:0006810//transport;GO:0006811//ion transport;GO:0006833//water transport;GO:0006855//xenobiotic transmembrane transport;GO:0006950//response to stress;GO:0008150//biological_process;GO:0009414//response to water deprivation;GO:0009415//response to water;GO:0009628//response to abiotic stimulus;GO:0009719//response to endogenous stimulus;GO:0009725//respons…	--	protein_coding
NM_gene51882	1	0	0	At2g14610	XP_006422714.1 pathogenesis-related protein 1 [Citrus clementina]	Organismal Systems;Environmental Information Processing;Environmental Information Processing	Environmental adaptation;Signal transduction;Signal transduction	ko04626//Plant-pathogen interaction;ko04075//Plant hormone signal transduction;ko04016//MAPK signaling pathway - plant	K13449;K13449;K13449	-	-	-	--	protein_coding
NM_gene51888	1	0	0	PRB1	XP_006422707.1 pathogenesis-related protein 1 [Citrus clementina]	Organismal Systems;Environmental Information Processing;Environmental Information Processing	Environmental adaptation;Signal transduction;Signal transduction	ko04626//Plant-pathogen interaction;ko04075//Plant hormone signal transduction;ko04016//MAPK signaling pathway - plant	K13449;K13449;K13449	-	-	-	--	protein_coding
NM_gene52005	1	0	0	NM_gene52005	GAY48678.1 hypothetical protein CUMW_113510, partial [Citrus unshiu]	-	-	-	-	-	-	-	--	protein_coding
NM_gene53083	1	0	0	NM_gene53083	-	-	-	-	-	-	-	-	--	protein_coding
NM_gene53820	1	0	0	HEL	XP_006424014.1 hevein-like preproprotein [Citrus clementina]	-	-	-	-	-	GO:0008061//chitin binding	GO:0042742//defense response to bacterium;GO:0050832//defense response to fungus	--	protein_coding
NM_gene53821	1	0	0	WIN2	XP_006424015.1 wound-induced protein WIN2 [Citrus clementina]	-	-	-	-	-	GO:0008061//chitin binding	GO:0042742//defense response to bacterium;GO:0050832//defense response to fungus	--	protein_coding
NM_gene53822	1	0	0	WIN2	XP_006424016.1 pathogenesis-related protein PR-4A [Citrus clementina]	-	-	-	-	GO:0005575//cellular_component;GO:0005576//extracellular region;GO:0005618//cell wall;GO:0030312//external encapsulating structure;GO:0071944//cell periphery	-	GO:0006950//response to stress;GO:0006952//defense response;GO:0008150//biological_process;GO:0009605//response to external stimulus;GO:0009607//response to biotic stimulus;GO:0009617//response to bacterium;GO:0009620//response to fungus;GO:0042742//defense response to bacterium;GO:0043207//response to external biotic stimulus;GO:0050832//defense response to fungus;GO:0050896//response to stimulu…	--	protein_coding
NM_gene55031	1	0	0	PIP2-7	XP_006422584.1 probable aquaporin PIP2-8 [Citrus clementina]	-	-	-	-	GO:0005575//cellular_component;GO:0005622//intracellular anatomical structure;GO:0005634//nucleus;GO:0005737//cytoplasm;GO:0005773//vacuole;GO:0005886//plasma membrane;GO:0005887//integral component of plasma membrane;GO:0005911//cell-cell junction;GO:0009506//plasmodesma;GO:0016020//membrane;GO:0016021//integral component of membrane;GO:0030054//cell junction;GO:0031224//intrinsic component of m…	GO:0003674//molecular_function;GO:0003676//nucleic acid binding;GO:0003723//RNA binding;GO:0003729//mRNA binding;GO:0005215//transporter activity;GO:0005372//water transmembrane transporter activity;GO:0005488//binding;GO:0015250//water channel activity;GO:0015267//channel activity;GO:0015318//inorganic molecular entity transmembrane transporter activity;GO:0022803//passive transmembrane transpor…	GO:0001101//response to acid chemical;GO:0006810//transport;GO:0006811//ion transport;GO:0006833//water transport;GO:0008150//biological_process;GO:0009719//response to endogenous stimulus;GO:0009725//response to hormone;GO:0009737//response to abscisic acid;GO:0010033//response to organic substance;GO:0033993//response to lipid;GO:0034220//ion transmembrane transport;GO:0042044//fluid transport;…	--	protein_coding
NM_gene55122	1	0	0	At2g14610	XP_006486822.1 pathogenesis-related protein 1-like [Citrus sinensis]	Organismal Systems;Environmental Information Processing;Environmental Information Processing	Environmental adaptation;Signal transduction;Signal transduction	ko04626//Plant-pathogen interaction;ko04075//Plant hormone signal transduction;ko04016//MAPK signaling pathway - plant	K13449;K13449;K13449	-	-	-	--	protein_coding
NM_gene55130	1	0	0	PRB1	XP_006422719.1 pathogenesis-related protein 1 [Citrus clementina]	Organismal Systems;Environmental Information Processing;Environmental Information Processing	Environmental adaptation;Signal transduction;Signal transduction	ko04626//Plant-pathogen interaction;ko04075//Plant hormone signal transduction;ko04016//MAPK signaling pathway - plant	K13449;K13449;K13449	-	-	-	--	protein_coding
NM_gene57254	1	0	0	WIN2	XP_006487791.1 hevein-like preproprotein [Citrus sinensis]	-	-	-	-	-	GO:0008061//chitin binding	GO:0042742//defense response to bacterium;GO:0050832//defense response to fungus	--	protein_coding
NM_gene57256	1	0	0	WIN2	XP_006487791.1 hevein-like preproprotein [Citrus sinensis]	-	-	-	-	-	GO:0008061//chitin binding	GO:0042742//defense response to bacterium;GO:0050832//defense response to fungus	--	protein_coding
NM_gene57257	1	0	0	WIN2	XP_006424016.1 pathogenesis-related protein PR-4A [Citrus clementina]	-	-	-	-	GO:0005575//cellular_component;GO:0005576//extracellular region;GO:0005618//cell wall;GO:0030312//external encapsulating structure;GO:0071944//cell periphery	-	GO:0006950//response to stress;GO:0006952//defense response;GO:0008150//biological_process;GO:0009605//response to external stimulus;GO:0009607//response to biotic stimulus;GO:0009617//response to bacterium;GO:0009620//response to fungus;GO:0042742//defense response to bacterium;GO:0043207//response to external biotic stimulus;GO:0050832//defense response to fungus;GO:0050896//response to stimulu…	--	protein_coding
NM_gene58051	1	0	0	EXPA4	XP_006488339.1 expansin-A4 [Citrus sinensis]	-	-	-	-	GO:0005575//cellular_component;GO:0005576//extracellular region;GO:0005618//cell wall;GO:0005622//intracellular anatomical structure;GO:0005737//cytoplasm;GO:0005829//cytosol;GO:0005911//cell-cell junction;GO:0009505//plant-type cell wall;GO:0009506//plasmodesma;GO:0016020//membrane;GO:0030054//cell junction;GO:0030312//external encapsulating structure;GO:0055044//symplast;GO:0071944//cell periph…	-	GO:0006949//syncytium formation;GO:0008150//biological_process;GO:0009653//anatomical structure morphogenesis;GO:0009664//plant-type cell wall organization;GO:0009987//cellular process;GO:0016043//cellular component organization;GO:0032502//developmental process;GO:0045229//external encapsulating structure organization;GO:0048646//anatomical structure formation involved in morphogenesis;GO:004885…	--	protein_coding
NM_gene58516	1	0	0	PRUA1	XP_006419467.1 major allergen Pru ar 1 [Citrus clementina]	-	-	-	-	-	-	GO:0006952//defense response	--	protein_coding
NM_gene58697	1	0	0	At5g18840	XP_006419729.1 sugar transporter ERD6-like 16 [Citrus clementina]	-	-	-	-	GO:0005575//cellular_component;GO:0005887//integral component of plasma membrane;GO:0016020//membrane;GO:0016021//integral component of membrane;GO:0031224//intrinsic component of membrane	GO:0003674//molecular_function;GO:0005215//transporter activity;GO:0005351//carbohydrate:proton symporter activity;GO:0005355//glucose transmembrane transporter activity;GO:0005402//carbohydrate:cation symporter activity;GO:0008028//monocarboxylic acid transmembrane transporter activity;GO:0008324//cation transmembrane transporter activity;GO:0015075//ion transmembrane transporter activity;GO:001…	GO:0006810//transport;GO:0006811//ion transport;GO:0006812//cation transport;GO:0008150//biological_process;GO:0008643//carbohydrate transport;GO:0008645//hexose transmembrane transport;GO:0015718//monocarboxylic acid transport;GO:0015749//monosaccharide transmembrane transport;GO:0034219//carbohydrate transmembrane transport;GO:0034220//ion transmembrane transport;GO:0042908//xenobiotic transpor…	--	protein_coding
NM_gene59302	1	0	0	SRG1	XP_006420337.1 protein SRG1 [Citrus clementina]	-	-	-	-	GO:0005634//nucleus	GO:0016491//oxidoreductase activity	GO:0006281//DNA repair;GO:0006974//cellular response to DNA damage stimulus;GO:0031297//replication fork processing	--	protein_coding
NM_gene59888	1	0	0	XTH16	XP_006421042.1 xyloglucan endotransglucosylase/hydrolase 2 [Citrus clementina]	-	-	-	-	GO:0005618//cell wall;GO:0048046//apoplast	GO:0004553//hydrolase activity, hydrolyzing O-glycosyl compounds;GO:0016762//xyloglucan:xyloglucosyl transferase activity	GO:0005975//carbohydrate metabolic process;GO:0006073//cellular glucan metabolic process	--	protein_coding
NM_gene60289	1	0	0	GNS1	ESR34422.1 hypothetical protein CICLE_v10005195mg [Citrus clementina]	-	-	-	-	-	GO:0004553//hydrolase activity, hydrolyzing O-glycosyl compounds	GO:0005975//carbohydrate metabolic process	--	protein_coding
NM_gene60296	1	0	0	GNS1	ESR34418.1 hypothetical protein CICLE_v10005316mg [Citrus clementina]	-	-	-	-	-	GO:0004553//hydrolase activity, hydrolyzing O-glycosyl compounds	GO:0005975//carbohydrate metabolic process	--	protein_coding
NM_gene61553	1	0	0	SAMS	GAY35561.1 hypothetical protein CUMW_017030 [Citrus unshiu]	Metabolism;Metabolism;Metabolism;Metabolism;Metabolism	Global and overview maps;Global and overview maps;Global and overview maps;Amino acid metabolism;Biosynthesis of other secondary metabolites	ko01100//Metabolic pathways;ko01110//Biosynthesis of secondary metabolites;ko01230//Biosynthesis of amino acids;ko00270//Cysteine and methionine metabolism;ko00999//Biosynthesis of various plant secondary metabolites	K00789;K00789;K00789;K00789;K00789	-	GO:0003677//DNA binding;GO:0004478//methionine adenosyltransferase activity;GO:0004803//transposase activity	GO:0006313//transposition, DNA-mediated;GO:0006556//S-adenosylmethionine biosynthetic process	--	protein_coding
NM_gene61682	1	0	0	BXL1	ESR32667.1 hypothetical protein CICLE_v10004369mg [Citrus clementina]	-	-	-	-	GO:0005575//cellular_component;GO:0005576//extracellular region;GO:0005618//cell wall;GO:0009505//plant-type cell wall;GO:0030312//external encapsulating structure;GO:0048046//apoplast;GO:0071944//cell periphery	GO:0003674//molecular_function;GO:0003824//catalytic activity;GO:0004553//hydrolase activity, hydrolyzing O-glycosyl compounds;GO:0016787//hydrolase activity;GO:0016798//hydrolase activity, acting on glycosyl bonds;GO:0046556//alpha-L-arabinofuranosidase activity	GO:0000003//reproduction;GO:0003006//developmental process involved in reproduction;GO:0005975//carbohydrate metabolic process;GO:0007275//multicellular organism development;GO:0008150//biological_process;GO:0008152//metabolic process;GO:0009791//post-embryonic development;GO:0010154//fruit development;GO:0010214//seed coat development;GO:0022414//reproductive process;GO:0032501//multicellular or…	--	protein_coding
NM_gene61987	1	0	0	GIP2	XP_006489297.2 basic 7S globulin-like [Citrus sinensis]	-	-	-	-	-	-	-	--	protein_coding
NM_gene62516	1	0	0	SRG1	XP_006489639.1 protein SRG1-like [Citrus sinensis]	-	-	-	-	-	GO:0016491//oxidoreductase activity	-	--	protein_coding
NM_gene63094	1	0	0	SAHH	GAY53600.1 hypothetical protein CUMW_150350 [Citrus unshiu]	Metabolism;Metabolism	Global and overview maps;Amino acid metabolism	ko01100//Metabolic pathways;ko00270//Cysteine and methionine metabolism	K01251;K01251	GO:0005737//cytoplasm	GO:0000166//nucleotide binding;GO:0003674//molecular_function;GO:0003824//catalytic activity;GO:0004013//adenosylhomocysteinase activity;GO:0004455//ketol-acid reductoisomerase activity;GO:0004488//methylenetetrahydrofolate dehydrogenase (NADP+) activity;GO:0004617//phosphoglycerate dehydrogenase activity;GO:0005488//binding;GO:0008883//glutamyl-tRNA reductase activity;GO:0016491//oxidoreductase …	GO:0006082//organic acid metabolic process;GO:0006139//nucleobase-containing compound metabolic process;GO:0006152//purine nucleoside catabolic process;GO:0006520//cellular amino acid metabolic process;GO:0006564//L-serine biosynthetic process;GO:0006575//cellular modified amino acid metabolic process;GO:0006631//fatty acid metabolic process;GO:0006725//cellular aromatic compound metabolic proces…	--	protein_coding
NM_gene63719	1	0	0	GNS1	ESR34418.1 hypothetical protein CICLE_v10005316mg [Citrus clementina]	-	-	-	-	-	GO:0004553//hydrolase activity, hydrolyzing O-glycosyl compounds	GO:0005975//carbohydrate metabolic process	--	protein_coding
NM_gene63721	1	0	0	GNS1	ESR34416.1 hypothetical protein CICLE_v10005181mg [Citrus clementina]	-	-	-	-	-	GO:0004553//hydrolase activity, hydrolyzing O-glycosyl compounds	GO:0005975//carbohydrate metabolic process	--	protein_coding
NM_gene64207	1	0	0	NM_gene64207	XP_006490176.1 inhibitor of trypsin and hageman factor-like [Citrus sinensis]	-	-	-	-	-	GO:0004867//serine-type endopeptidase inhibitor activity	GO:0009611//response to wounding	--	protein_coding
NM_gene09423	1	3.44919181311597e-311	2.27591e-308	AGP31	XP_024047791.1 non-classical arabinogalactan protein 31 [Citrus clementina]	-	-	-	-	-	-	-	--	protein_coding
NM_gene14537	1	8.41890097731413e-311	5.49125e-308	CBDAS3	XP_006492593.1 berberine bridge enzyme-like 18 [Citrus sinensis]	-	-	-	-	-	GO:0016491//oxidoreductase activity;GO:0050660//flavin adenine dinucleotide binding	GO:0005975//carbohydrate metabolic process	--	protein_coding
NM_gene09454	1	0	3.90576e-306	NM_gene09454	XP_006449404.1 protein E6 [Citrus clementina]	-	-	-	-	-	GO:0003674//molecular_function	GO:0009306//protein secretion	--	protein_coding
NM_gene61985	1	6.75693e-304	4.30819e-301	GIP2	XP_006419808.1 basic 7S globulin [Citrus clementina]	-	-	-	-	-	-	-	--	protein_coding
NM_gene20014	1	1.32311e-300	8.34237e-298	LOX1.5	XP_006433338.1 probable linoleate 9S-lipoxygenase 5 [Citrus clementina]	Metabolism	Lipid metabolism	ko00591//Linoleic acid metabolism	K15718	-	GO:0005515//protein binding;GO:0016702//oxidoreductase activity, acting on single donors with incorporation of molecular oxygen, incorporation of two atoms of oxygen;GO:0046872//metal ion binding	-	--	protein_coding
NM_gene09987	1	5.70332e-299	3.55649e-296	F6H1-3	XP_006488907.1 feruloyl CoA ortho-hydroxylase 1 [Citrus sinensis]	Metabolism;Metabolism	Global and overview maps;Biosynthesis of other secondary metabolites	ko01110//Biosynthesis of secondary metabolites;ko00999//Biosynthesis of various plant secondary metabolites	K06892;K06892	-	GO:0016491//oxidoreductase activity	-	--	protein_coding
NM_gene64279	1	8.61663e-294	5.31477e-291	CHIT3	XP_006490121.1 acidic endochitinase-like [Citrus sinensis]	Metabolism;Metabolism	Global and overview maps;Carbohydrate metabolism	ko01100//Metabolic pathways;ko00520//Amino sugar and nucleotide sugar metabolism	K01183;K01183	GO:0005575//cellular_component;GO:0005576//extracellular region;GO:0005618//cell wall;GO:0030312//external encapsulating structure;GO:0071944//cell periphery	GO:0003674//molecular_function;GO:0003824//catalytic activity;GO:0004553//hydrolase activity, hydrolyzing O-glycosyl compounds;GO:0004568//chitinase activity;GO:0016787//hydrolase activity;GO:0016798//hydrolase activity, acting on glycosyl bonds	GO:0000272//polysaccharide catabolic process;GO:0005975//carbohydrate metabolic process;GO:0005976//polysaccharide metabolic process;GO:0006022//aminoglycan metabolic process;GO:0006026//aminoglycan catabolic process;GO:0006030//chitin metabolic process;GO:0006032//chitin catabolic process;GO:0006040//amino sugar metabolic process;GO:0006807//nitrogen compound metabolic process;GO:0008150//biolog…	--	protein_coding
NM_gene20321	1	1.878e-292	1.1459e-289	BCAT2	XP_006472348.1 branched-chain-amino-acid aminotransferase 2, chloroplastic-like isoform X1 [Citrus sinensis]	Metabolism;Metabolism;Metabolism;Metabolism;Metabolism;Metabolism;Metabolism;Metabolism;Metabolism	Global and overview maps;Global and overview maps;Global and overview maps;Amino acid metabolism;Global and overview maps;Amino acid metabolism;Metabolism of cofactors and vitamins;Amino acid metabolism;Biosynthesis of other secondary metabolites	ko01100//Metabolic pathways;ko01110//Biosynthesis of secondary metabolites;ko01230//Biosynthesis of amino acids;ko00270//Cysteine and methionine metabolism;ko01210//2-Oxocarboxylic acid metabolism;ko00280//Valine, leucine and isoleucine degradation;ko00770//Pantothenate and CoA biosynthesis;ko00290//Valine, leucine and isoleucine biosynthesis;ko00966//Glucosinolate biosynthesis	K00826;K00826;K00826;K00826;K00826;K00826;K00826;K00826;K00826	GO:0005575//cellular_component;GO:0005622//intracellular anatomical structure;GO:0005737//cytoplasm;GO:0009507//chloroplast;GO:0009536//plastid;GO:0043226//organelle;GO:0043227//membrane-bounded organelle;GO:0043229//intracellular organelle;GO:0043231//intracellular membrane-bounded organelle	GO:0003674//molecular_function;GO:0003824//catalytic activity;GO:0004084//branched-chain-amino-acid transaminase activity;GO:0008483//transaminase activity;GO:0008696//4-amino-4-deoxychorismate lyase activity;GO:0016740//transferase activity;GO:0016769//transferase activity, transferring nitrogenous groups;GO:0047810//D-alanine:2-oxoglutarate aminotransferase activity;GO:0052654//L-leucine transa…	GO:0006082//organic acid metabolic process;GO:0006520//cellular amino acid metabolic process;GO:0006549//isoleucine metabolic process;GO:0006551//leucine metabolic process;GO:0006573//valine metabolic process;GO:0006807//nitrogen compound metabolic process;GO:0008150//biological_process;GO:0008152//metabolic process;GO:0008153//para-aminobenzoic acid biosynthetic process;GO:0008652//cellular amin…	--	protein_coding
NM_gene10076	1	2.37556e-291	1.43408e-288	pod	XP_006445901.2 peroxidase 15 [Citrus clementina]	Metabolism;Metabolism;Metabolism	Global and overview maps;Global and overview maps;Biosynthesis of other secondary metabolites	ko01100//Metabolic pathways;ko01110//Biosynthesis of secondary metabolites;ko00940//Phenylpropanoid biosynthesis	K00430;K00430;K00430	-	GO:0004601//peroxidase activity;GO:0020037//heme binding	GO:0006979//response to oxidative stress	--	protein_coding
NM_gene11711	1	4.6556e-288	2.78091e-285	NM_gene11711	XP_024047179.1 glycine-rich protein HC1-like isoform X2 [Citrus clementina]	-	-	-	-	-	-	-	--	protein_coding
NM_gene13478	1	6.87272e-288	4.06249e-285	AGP31	XP_024047791.1 non-classical arabinogalactan protein 31 [Citrus clementina]	-	-	-	-	-	-	-	--	protein_coding
NM_gene61946	1	3.1937e-285	1.86835e-282	PM19L	KDO74870.1 hypothetical protein CISIN_1g030875mg [Citrus sinensis]	-	-	-	-	-	-	-	--	protein_coding
NM_gene09381	1	4.81161e-282	2.78612e-279	TSJT1	XP_006449308.1 stem-specific protein TSJT1 [Citrus clementina]	-	-	-	-	-	GO:0004066//asparagine synthase (glutamine-hydrolyzing) activity	GO:0006529//asparagine biosynthetic process	--	protein_coding
NM_gene55231	1	4.67727e-279	2.68097e-276	LRR2	XP_024957698.1 leucine-rich repeat protein 2-like [Citrus sinensis]	-	-	-	-	GO:0005575//cellular_component;GO:0005622//intracellular anatomical structure;GO:0005737//cytoplasm;GO:0005783//endoplasmic reticulum;GO:0005789//endoplasmic reticulum membrane;GO:0005886//plasma membrane;GO:0012505//endomembrane system;GO:0016020//membrane;GO:0016021//integral component of membrane;GO:0031224//intrinsic component of membrane;GO:0031984//organelle subcompartment;GO:0042175//nucle…	GO:0000166//nucleotide binding;GO:0003674//molecular_function;GO:0003824//catalytic activity;GO:0004672//protein kinase activity;GO:0004674//protein serine/threonine kinase activity;GO:0004675//transmembrane receptor protein serine/threonine kinase activity;GO:0004713//protein tyrosine kinase activity;GO:0004714//transmembrane receptor protein tyrosine kinase activity;GO:0004888//transmembrane si…	GO:0000003//reproduction;GO:0003006//developmental process involved in reproduction;GO:0006464//cellular protein modification process;GO:0006468//protein phosphorylation;GO:0006793//phosphorus metabolic process;GO:0006796//phosphate-containing compound metabolic process;GO:0006807//nitrogen compound metabolic process;GO:0006996//organelle organization;GO:0007030//Golgi organization;GO:0007049//ce…	--	protein_coding
NM_gene61714	1	9.97989e-278	5.66319e-275	PRUA1	KDO71802.1 hypothetical protein CISIN_1g031364mg [Citrus sinensis]	-	-	-	-	-	-	GO:0006952//defense response	--	protein_coding
NM_gene53818	1	1.37199e-277	7.70843e-275	WIN1	XP_006424012.1 pathogenesis-related protein PR-4 [Citrus clementina]	-	-	-	-	-	-	GO:0042742//defense response to bacterium;GO:0050832//defense response to fungus	--	protein_coding
NM_gene36411	1	2.34951e-277	1.30711e-274	OMT1	XP_024045659.1 caffeic acid 3-O-methyltransferase isoform X1 [Citrus clementina]	Metabolism;Metabolism;Metabolism;Metabolism	Global and overview maps;Global and overview maps;Biosynthesis of other secondary metabolites;Amino acid metabolism	ko01100//Metabolic pathways;ko01110//Biosynthesis of secondary metabolites;ko00940//Phenylpropanoid biosynthesis;ko00380//Tryptophan metabolism	K13066;K13066;K13066;K13066	-	GO:0008171//O-methyltransferase activity;GO:0046983//protein dimerization activity	-	--	protein_coding
NM_gene62630	1	1.03101e-272	5.68015e-270	PRP1	GAY42331.1 hypothetical protein CUMW_066000 [Citrus unshiu]	Metabolism;Metabolism	Global and overview maps;Metabolism of other amino acids	ko01100//Metabolic pathways;ko00480//Glutathione metabolism	K00799;K00799	-	GO:0005515//protein binding;GO:0015035//protein-disulfide reductase activity;GO:0016034//maleylacetoacetate isomerase activity	GO:0006559//L-phenylalanine catabolic process;GO:0006572//tyrosine catabolic process;GO:0006749//glutathione metabolic process;GO:0006790//sulfur compound metabolic process;GO:0045454//cell redox homeostasis	--	protein_coding
NM_gene11952	1	1.92784e-270	1.0519e-267	XTH9	XP_006447447.1 xyloglucan endotransglucosylase/hydrolase protein 9 [Citrus clementina]	-	-	-	-	GO:0005575//cellular_component;GO:0005576//extracellular region;GO:0005618//cell wall;GO:0030312//external encapsulating structure;GO:0048046//apoplast;GO:0071944//cell periphery	GO:0003674//molecular_function;GO:0003824//catalytic activity;GO:0004553//hydrolase activity, hydrolyzing O-glycosyl compounds;GO:0016740//transferase activity;GO:0016757//glycosyltransferase activity;GO:0016758//hexosyltransferase activity;GO:0016762//xyloglucan:xyloglucosyl transferase activity;GO:0016787//hydrolase activity;GO:0016798//hydrolase activity, acting on glycosyl bonds;GO:0046527//g…	GO:0005975//carbohydrate metabolic process;GO:0005976//polysaccharide metabolic process;GO:0006073//cellular glucan metabolic process;GO:0008150//biological_process;GO:0008152//metabolic process;GO:0009987//cellular process;GO:0010383//cell wall polysaccharide metabolic process;GO:0010410//hemicellulose metabolic process;GO:0010411//xyloglucan metabolic process;GO:0016043//cellular component orga…	--	protein_coding
NM_gene55125	1	7.06877e-269	3.82023e-266	At2g14610	XP_006486822.1 pathogenesis-related protein 1-like [Citrus sinensis]	Organismal Systems;Environmental Information Processing;Environmental Information Processing	Environmental adaptation;Signal transduction;Signal transduction	ko04626//Plant-pathogen interaction;ko04075//Plant hormone signal transduction;ko04016//MAPK signaling pathway - plant	K13449;K13449;K13449	-	-	-	--	protein_coding
NM_gene61784	1	1.05854e-267	5.66677e-265	RE1	XP_024958490.1 uncharacterized protein LOC112499574 [Citrus sinensis]	-	-	-	-	-	-	-	--	protein_coding
NM_gene42572	1	1.12665e-267	5.97503e-265	PCUBI4-1	XP_006381473.2 polyubiquitin 3 [Populus trichocarpa]	Genetic Information Processing	Folding, sorting and degradation	ko04120//Ubiquitin mediated proteolysis	K08770	GO:0000776//kinetochore	GO:0003980//UDP-glucose:glycoprotein glucosyltransferase activity;GO:0005515//protein binding;GO:0008168//methyltransferase activity	GO:0006289//nucleotide-excision repair;GO:0006364//rRNA processing;GO:0006486//protein glycosylation	--	protein_coding
NM_gene53735	1	8.73295e-266	4.58852e-263	NM_gene53735	ESR55994.1 hypothetical protein CICLE_v10022688mg [Citrus clementina]	-	-	-	-	-	-	-	--	protein_coding
NM_gene13261	1	1.9943e-262	1.03824e-259	PME2.1	KDO75533.1 hypothetical protein CISIN_1g008722mg [Citrus sinensis]	Metabolism;Metabolism	Global and overview maps;Carbohydrate metabolism	ko01100//Metabolic pathways;ko00040//Pentose and glucuronate interconversions	K01051;K01051	-	GO:0004857//enzyme inhibitor activity;GO:0030599//pectinesterase activity	GO:0042545//cell wall modification	--	protein_coding
NM_gene63095	1	9.10555e-262	4.69731e-259	SHM4	XP_006421019.1 serine hydroxymethyltransferase 4 [Citrus clementina]	Metabolism;Metabolism;Metabolism;Metabolism;Metabolism;Metabolism;Metabolism;Metabolism	Global and overview maps;Global and overview maps;Global and overview maps;Global and overview maps;Carbohydrate metabolism;Amino acid metabolism;Metabolism of other amino acids;Metabolism of cofactors and vitamins	ko01100//Metabolic pathways;ko01110//Biosynthesis of secondary metabolites;ko01200//Carbon metabolism;ko01230//Biosynthesis of amino acids;ko00630//Glyoxylate and dicarboxylate metabolism;ko00260//Glycine, serine and threonine metabolism;ko00460//Cyanoamino acid metabolism;ko00670//One carbon pool by folate	K00600;K00600;K00600;K00600;K00600;K00600;K00600;K00600	-	GO:0033806//fluorothreonine transaldolase activity	GO:0090346//cellular organofluorine metabolic process	--	protein_coding
NM_gene10730	1	2.35934e-261	1.20615e-258	NM_gene10730	XP_015383291.1 protein E6-like [Citrus sinensis]	-	-	-	-	GO:0005576//extracellular region;GO:0042600//egg chorion	GO:0005213//structural constituent of egg chorion	GO:0007304//chorion-containing eggshell formation	--	protein_coding
NM_gene39981	1	9.84218e-261	4.98665e-258	HSP70-1	XP_006429028.1 probable mediator of RNA polymerase II transcription subunit 37e [Citrus clementina]	Genetic Information Processing;Cellular Processes;Genetic Information Processing	Folding, sorting and degradation;Transport and catabolism;Transcription	ko04141//Protein processing in endoplasmic reticulum;ko04144//Endocytosis;ko03040//Spliceosome	K03283;K03283;K03283	-	GO:0004856//xylulokinase activity;GO:0005515//protein binding;GO:0005524//ATP binding;GO:0016773//phosphotransferase activity, alcohol group as acceptor;GO:0016887//ATP hydrolysis activity;GO:0051082//unfolded protein binding	GO:0005975//carbohydrate metabolic process;GO:0005997//xylulose metabolic process;GO:0006457//protein folding;GO:0006950//response to stress;GO:0008360//regulation of cell shape;GO:0042732//D-xylose metabolic process;GO:0043093//FtsZ-dependent cytokinesis	--	protein_coding
NM_gene34877	1	4.03667e-259	2.02712e-256	IBS1	XP_006494991.1 protein IMPAIRED IN BABA-INDUCED STERILITY 1-like [Citrus sinensis]	-	-	-	-	GO:0005575//cellular_component;GO:0005622//intracellular anatomical structure;GO:0005634//nucleus;GO:0005886//plasma membrane;GO:0016020//membrane;GO:0043226//organelle;GO:0043227//membrane-bounded organelle;GO:0043229//intracellular organelle;GO:0043231//intracellular membrane-bounded organelle;GO:0071944//cell periphery	GO:0000166//nucleotide binding;GO:0003674//molecular_function;GO:0003824//catalytic activity;GO:0004672//protein kinase activity;GO:0004674//protein serine/threonine kinase activity;GO:0004693//cyclin-dependent protein serine/threonine kinase activity;GO:0005488//binding;GO:0005524//ATP binding;GO:0016301//kinase activity;GO:0016740//transferase activity;GO:0016772//transferase activity, transfer…	GO:0006464//cellular protein modification process;GO:0006468//protein phosphorylation;GO:0006793//phosphorus metabolic process;GO:0006796//phosphate-containing compound metabolic process;GO:0006807//nitrogen compound metabolic process;GO:0008150//biological_process;GO:0008152//metabolic process;GO:0009987//cellular process;GO:0016310//phosphorylation;GO:0019538//protein metabolic process;GO:00362…	--	protein_coding
NM_gene06258	1	1.78091e-257	8.86487e-255	pod	XP_006445901.2 peroxidase 15 [Citrus clementina]	Metabolism;Metabolism;Metabolism	Global and overview maps;Global and overview maps;Biosynthesis of other secondary metabolites	ko01100//Metabolic pathways;ko01110//Biosynthesis of secondary metabolites;ko00940//Phenylpropanoid biosynthesis	K00430;K00430;K00430	-	GO:0004601//peroxidase activity;GO:0020037//heme binding	GO:0006979//response to oxidative stress	--	protein_coding
NM_gene60973	1	2.48067e-257	1.22407e-254	EXL3	XP_006421729.1 protein EXORDIUM-like 3 [Citrus clementina]	-	-	-	-	GO:0005575//cellular_component;GO:0005576//extracellular region;GO:0005615//extracellular space;GO:0005618//cell wall;GO:0005911//cell-cell junction;GO:0009505//plant-type cell wall;GO:0009506//plasmodesma;GO:0030054//cell junction;GO:0030312//external encapsulating structure;GO:0048046//apoplast;GO:0055044//symplast;GO:0071944//cell periphery	-	GO:0008150//biological_process;GO:0009628//response to abiotic stimulus;GO:0050896//response to stimulus;GO:0080167//response to karrikin	--	protein_coding
NM_gene17295	1	3.52441e-255	1.72411e-252	RD21B	XP_006434710.2 cysteine proteinase RD21A [Citrus clementina]	-	-	-	-	GO:0000323//lytic vacuole;GO:0000932//P-body;GO:0005575//cellular_component;GO:0005576//extracellular region;GO:0005615//extracellular space;GO:0005622//intracellular anatomical structure;GO:0005737//cytoplasm;GO:0005764//lysosome;GO:0005773//vacuole;GO:0005794//Golgi apparatus;GO:0005911//cell-cell junction;GO:0009506//plasmodesma;GO:0009507//chloroplast;GO:0009536//plastid;GO:0010494//cytoplasm…	GO:0003674//molecular_function;GO:0003824//catalytic activity;GO:0004175//endopeptidase activity;GO:0004197//cysteine-type endopeptidase activity;GO:0008233//peptidase activity;GO:0008234//cysteine-type peptidase activity;GO:0016787//hydrolase activity;GO:0140096//catalytic activity, acting on a protein	GO:0006508//proteolysis;GO:0006807//nitrogen compound metabolic process;GO:0006950//response to stress;GO:0006952//defense response;GO:0008150//biological_process;GO:0008152//metabolic process;GO:0009056//catabolic process;GO:0009057//macromolecule catabolic process;GO:0009605//response to external stimulus;GO:0009607//response to biotic stimulus;GO:0009620//response to fungus;GO:0009987//cellula…	--	protein_coding
NM_gene31913	1	5.54227e-255	2.68805e-252	EP3	XP_006442847.2 uncharacterized protein LOC18047845 [Citrus clementina]	Metabolism;Metabolism	Global and overview maps;Carbohydrate metabolism	ko01100//Metabolic pathways;ko00520//Amino sugar and nucleotide sugar metabolism	K01183;K01183	-	GO:0004568//chitinase activity	GO:0006032//chitin catabolic process;GO:0016998//cell wall macromolecule catabolic process	--	protein_coding
NM_gene55242	1	2.58519e-254	1.24321e-251	NM_gene55242	XP_024033928.1 classical arabinogalactan protein 9 [Citrus clementina]	-	-	-	-	-	-	-	--	protein_coding
NM_gene48510	1	1.83541e-253	8.75229e-251	TRX7	KDO82713.1 hypothetical protein CISIN_1g0312711mg [Citrus sinensis]	-	-	-	-	GO:0005575//cellular_component;GO:0005622//intracellular anatomical structure;GO:0005737//cytoplasm;GO:0005739//mitochondrion;GO:0005829//cytosol;GO:0005886//plasma membrane;GO:0016020//membrane;GO:0043226//organelle;GO:0043227//membrane-bounded organelle;GO:0043229//intracellular organelle;GO:0043231//intracellular membrane-bounded organelle;GO:0071944//cell periphery	GO:0003674//molecular_function;GO:0003756//protein disulfide isomerase activity;GO:0003824//catalytic activity;GO:0004791//thioredoxin-disulfide reductase activity;GO:0015035//protein-disulfide reductase activity;GO:0015036//disulfide oxidoreductase activity;GO:0016209//antioxidant activity;GO:0016491//oxidoreductase activity;GO:0016651//oxidoreductase activity, acting on NAD(P)H;GO:0016667//oxid…	GO:0006457//protein folding;GO:0006662//glycerol ether metabolic process;GO:0006950//response to stress;GO:0006979//response to oxidative stress;GO:0008150//biological_process;GO:0008152//metabolic process;GO:0009636//response to toxic substance;GO:0009987//cellular process;GO:0018904//ether metabolic process;GO:0019725//cellular homeostasis;GO:0033554//cellular response to stress;GO:0034599//cel…	--	protein_coding
NM_gene24814	1	3.88302e-251	1.83622e-248	ChiC	XP_006473992.1 class V chitinase-like [Citrus sinensis]	Metabolism;Metabolism	Global and overview maps;Carbohydrate metabolism	ko01100//Metabolic pathways;ko00520//Amino sugar and nucleotide sugar metabolism	K01183;K01183	-	-	GO:0005975//carbohydrate metabolic process	--	protein_coding
NM_gene18345	1	1.46227e-249	6.85769e-247	CBDAS3	KDO40472.1 hypothetical protein CISIN_1g009342mg [Citrus sinensis]	-	-	-	-	-	GO:0016491//oxidoreductase activity;GO:0050660//flavin adenine dinucleotide binding	GO:0005975//carbohydrate metabolic process	--	protein_coding
NM_gene18233	1	6.05876e-249	2.81812e-246	OPR11	KDO40988.1 hypothetical protein CISIN_1g017733mg [Citrus sinensis]	Metabolism;Metabolism;Metabolism	Global and overview maps;Global and overview maps;Lipid metabolism	ko01100//Metabolic pathways;ko01110//Biosynthesis of secondary metabolites;ko00592//alpha-Linolenic acid metabolism	K05894;K05894;K05894	-	GO:0010181//FMN binding;GO:0016491//oxidoreductase activity	-	--	protein_coding
NM_gene54781	1	4.43339e-246	2.04534e-243	ASN1	XP_006488550.1 asparagine synthetase [glutamine-hydrolyzing] 1 [Citrus sinensis]	Metabolism;Metabolism;Metabolism;Metabolism	Global and overview maps;Global and overview maps;Global and overview maps;Amino acid metabolism	ko01100//Metabolic pathways;ko01110//Biosynthesis of secondary metabolites;ko01230//Biosynthesis of amino acids;ko00250//Alanine, aspartate and glutamate metabolism	K01953;K01953;K01953;K01953	GO:0005737//cytoplasm	GO:0000166//nucleotide binding;GO:0003674//molecular_function;GO:0003824//catalytic activity;GO:0004044//amidophosphoribosyltransferase activity;GO:0004066//asparagine synthase (glutamine-hydrolyzing) activity;GO:0004360//glutamine-fructose-6-phosphate transaminase (isomerizing) activity;GO:0005488//binding;GO:0005515//protein binding;GO:0005524//ATP binding;GO:0008795//NAD+ synthase activity;GO:…	GO:0006040//amino sugar metabolic process;GO:0006082//organic acid metabolic process;GO:0006520//cellular amino acid metabolic process;GO:0006528//asparagine metabolic process;GO:0006529//asparagine biosynthetic process;GO:0006541//glutamine metabolic process;GO:0006807//nitrogen compound metabolic process;GO:0006950//response to stress;GO:0007154//cell communication;GO:0008150//biological_proces…	--	protein_coding
NM_gene63711	1	5.99621e-245	2.74404e-242	GNS1	GAY60828.1 hypothetical protein CUMW_205170 [Citrus unshiu]	-	-	-	-	-	GO:0004553//hydrolase activity, hydrolyzing O-glycosyl compounds	GO:0005975//carbohydrate metabolic process	--	protein_coding
NM_gene23878	1	2.08976e-244	9.48683e-242	Cl-PT1b	XP_024034295.1 coumarin 8-geranyltransferase 1b, chloroplastic [Citrus clementina]	Metabolism;Metabolism;Metabolism	Global and overview maps;Global and overview maps;Metabolism of cofactors and vitamins	ko01100//Metabolic pathways;ko01110//Biosynthesis of secondary metabolites;ko00130//Ubiquinone and other terpenoid-quinone biosynthesis	K09833;K09833;K09833	GO:0016021//integral component of membrane	GO:0008412//4-hydroxybenzoate octaprenyltransferase activity;GO:0016765//transferase activity, transferring alkyl or aryl (other than methyl) groups;GO:0016767//geranylgeranyl-diphosphate geranylgeranyltransferase activity;GO:0046408//chlorophyll synthetase activity;GO:0046428//1,4-dihydroxy-2-naphthoate octaprenyltransferase activity	GO:0006744//ubiquinone biosynthetic process;GO:0009234//menaquinone biosynthetic process	--	protein_coding
NM_gene06257	1	5.24506e-244	2.36219e-241	pod	XP_006445900.2 peroxidase A2 [Citrus clementina]	Metabolism;Metabolism;Metabolism	Global and overview maps;Global and overview maps;Biosynthesis of other secondary metabolites	ko01100//Metabolic pathways;ko01110//Biosynthesis of secondary metabolites;ko00940//Phenylpropanoid biosynthesis	K00430;K00430;K00430	-	GO:0004601//peroxidase activity;GO:0020037//heme binding	GO:0006979//response to oxidative stress	--	protein_coding
NM_gene20556	1	5.11571e-243	2.2858e-240	DFC	KDO80906.1 hypothetical protein CISIN_1g031458mg [Citrus sinensis]	-	-	-	-	-	-	-	--	protein_coding
NM_gene48705	1	8.31842e-242	3.68779e-239	NM_gene48705	GAY36243.1 hypothetical protein CUMW_020860 [Citrus unshiu]	-	-	-	-	-	-	-	--	protein_coding
NM_gene34390	1	1.98954e-241	8.75182e-239	At1g67750	GAY50965.1 hypothetical protein CUMW_130680 [Citrus unshiu]	Metabolism;Metabolism	Global and overview maps;Carbohydrate metabolism	ko01100//Metabolic pathways;ko00040//Pentose and glucuronate interconversions	K01728;K01728	GO:0019867//outer membrane	GO:0003674//molecular_function;GO:0003824//catalytic activity;GO:0005488//binding;GO:0016829//lyase activity;GO:0016835//carbon-oxygen lyase activity;GO:0016837//carbon-oxygen lyase activity, acting on polysaccharides;GO:0022857//transmembrane transporter activity;GO:0030570//pectate lyase activity;GO:0043167//ion binding;GO:0043169//cation binding;GO:0046872//metal ion binding	GO:0000272//polysaccharide catabolic process;GO:0005975//carbohydrate metabolic process;GO:0005976//polysaccharide metabolic process;GO:0006810//transport;GO:0008150//biological_process;GO:0008152//metabolic process;GO:0009056//catabolic process;GO:0009057//macromolecule catabolic process;GO:0009987//cellular process;GO:0010393//galacturonan metabolic process;GO:0016052//carbohydrate catabolic pr…	--	protein_coding
NM_gene18347	1	2.45553e-241	1.07186e-238	At4g20820	GAY62052.1 hypothetical protein CUMW_214810 [Citrus unshiu]	-	-	-	-	-	GO:0016491//oxidoreductase activity;GO:0050660//flavin adenine dinucleotide binding	GO:0005975//carbohydrate metabolic process	--	protein_coding
NM_gene51967	1	4.22898e-241	1.83189e-238	NM_gene51967	XP_006422824.1 uncharacterized protein LOC18035359 [Citrus clementina]	-	-	-	-	-	-	-	--	protein_coding
NM_gene15614	1	2.13764e-240	9.1896e-238	CYP82C4	XP_006432705.2 cytochrome P450 CYP82D47 [Citrus clementina]	-	-	-	-	-	GO:0005506//iron ion binding;GO:0016705//oxidoreductase activity, acting on paired donors, with incorporation or reduction of molecular oxygen;GO:0020037//heme binding	-	--	protein_coding
NM_gene21459	1	2.15517e-239	9.19527e-237	NM_gene21459	GAY49209.1 hypothetical protein CUMW_117470 [Citrus unshiu]	-	-	-	-	GO:0005575//cellular_component;GO:0005622//intracellular anatomical structure;GO:0005634//nucleus;GO:0005737//cytoplasm;GO:0005829//cytosol;GO:0005911//cell-cell junction;GO:0009506//plasmodesma;GO:0016020//membrane;GO:0019898//extrinsic component of membrane;GO:0030054//cell junction;GO:0043226//organelle;GO:0043227//membrane-bounded organelle;GO:0043229//intracellular organelle;GO:0043231//intr…	GO:0001786//phosphatidylserine binding;GO:0003674//molecular_function;GO:0003779//actin binding;GO:0005488//binding;GO:0005507//copper ion binding;GO:0005515//protein binding;GO:0005543//phospholipid binding;GO:0008092//cytoskeletal protein binding;GO:0008289//lipid binding;GO:0016151//nickel cation binding;GO:0031210//phosphatidylcholine binding;GO:0043167//ion binding;GO:0043168//anion binding;…	GO:0001101//response to acid chemical;GO:0006950//response to stress;GO:0008150//biological_process;GO:0009266//response to temperature stimulus;GO:0009409//response to cold;GO:0009414//response to water deprivation;GO:0009415//response to water;GO:0009628//response to abiotic stimulus;GO:0009631//cold acclimation;GO:0009719//response to endogenous stimulus;GO:0009725//response to hormone;GO:0009…	--	protein_coding
NM_gene40196	1	5.8058e-238	2.45863e-235	NM_gene40196	XP_006429255.1 uncharacterized protein LOC18038921 [Citrus clementina]	-	-	-	-	-	-	-	--	protein_coding
NM_gene58483	1	7.54631e-236	3.17202e-233	BXL1	ESR32667.1 hypothetical protein CICLE_v10004369mg [Citrus clementina]	-	-	-	-	GO:0005575//cellular_component;GO:0005576//extracellular region;GO:0005618//cell wall;GO:0009505//plant-type cell wall;GO:0030312//external encapsulating structure;GO:0048046//apoplast;GO:0071944//cell periphery	GO:0003674//molecular_function;GO:0003824//catalytic activity;GO:0004553//hydrolase activity, hydrolyzing O-glycosyl compounds;GO:0016787//hydrolase activity;GO:0016798//hydrolase activity, acting on glycosyl bonds;GO:0046556//alpha-L-arabinofuranosidase activity	GO:0000003//reproduction;GO:0003006//developmental process involved in reproduction;GO:0005975//carbohydrate metabolic process;GO:0007275//multicellular organism development;GO:0008150//biological_process;GO:0008152//metabolic process;GO:0009791//post-embryonic development;GO:0010154//fruit development;GO:0010214//seed coat development;GO:0022414//reproductive process;GO:0032501//multicellular or…	--	protein_coding
NM_gene20302	1	4.1876e-235	1.74728e-232	NM_gene20302	XP_006433657.1 uncharacterized protein LOC18042641 [Citrus clementina]	-	-	-	-	-	-	-	--	protein_coding
NM_gene41168	1	8.19613e-234	3.39487e-231	GNS1	XP_006430506.1 glucan endo-1,3-beta-glucosidase, acidic [Citrus clementina]	-	-	-	-	-	GO:0004553//hydrolase activity, hydrolyzing O-glycosyl compounds	GO:0005975//carbohydrate metabolic process	--	protein_coding
NM_gene19595	1	1.72632e-233	7.09869e-231	NM_gene19595	XP_006432975.1 uncharacterized protein LOC18042353 [Citrus clementina]	-	-	-	-	-	-	-	--	protein_coding
NM_gene57124	1	2.36139e-232	9.64025e-230	THA1	GAY57961.1 hypothetical protein CUMW_183450 [Citrus unshiu]	Metabolism;Metabolism;Metabolism;Metabolism	Global and overview maps;Global and overview maps;Global and overview maps;Amino acid metabolism	ko01100//Metabolic pathways;ko01110//Biosynthesis of secondary metabolites;ko01230//Biosynthesis of amino acids;ko00260//Glycine, serine and threonine metabolism	K01620;K01620;K01620;K01620	GO:0005575//cellular_component;GO:0005622//intracellular anatomical structure;GO:0005737//cytoplasm;GO:0005829//cytosol	GO:0003674//molecular_function;GO:0003824//catalytic activity;GO:0003961//O-acetylhomoserine aminocarboxypropyltransferase activity;GO:0004124//cysteine synthase activity;GO:0004793//threonine aldolase activity;GO:0008483//transaminase activity;GO:0008710//8-amino-7-oxononanoate synthase activity;GO:0008732//L-allo-threonine aldolase activity;GO:0009034//tryptophanase activity;GO:0016765//transfe…	GO:0001505//regulation of neurotransmitter levels;GO:0006082//organic acid metabolic process;GO:0006520//cellular amino acid metabolic process;GO:0006544//glycine metabolic process;GO:0006545//glycine biosynthetic process;GO:0006566//threonine metabolic process;GO:0006567//threonine catabolic process;GO:0006568//tryptophan metabolic process;GO:0006570//tyrosine metabolic process;GO:0006807//nitro…	--	protein_coding
NM_gene25214	1	6.44879e-231	2.59534e-228	auaG	XP_006495231.1 uncharacterized protein LOC102629842 [Citrus sinensis]	-	-	-	-	-	GO:0003824//catalytic activity;GO:0016166//phytoene dehydrogenase activity;GO:0016491//oxidoreductase activity;GO:0016701//oxidoreductase activity, acting on single donors with incorporation of molecular oxygen;GO:0018659//4-hydroxybenzoate 3-monooxygenase activity;GO:0045550//geranylgeranyl reductase activity;GO:0071949//FAD binding	GO:0006744//ubiquinone biosynthetic process;GO:0006813//potassium ion transport;GO:0009228//thiamine biosynthetic process;GO:0015995//chlorophyll biosynthetic process;GO:0016117//carotenoid biosynthetic process;GO:0018874//benzoate metabolic process;GO:0030494//bacteriochlorophyll biosynthetic process	--	protein_coding
NM_gene44388	1	6.44062e-231	2.59534e-228	GNS1	XP_006430506.1 glucan endo-1,3-beta-glucosidase, acidic [Citrus clementina]	-	-	-	-	-	GO:0004553//hydrolase activity, hydrolyzing O-glycosyl compounds	GO:0005975//carbohydrate metabolic process	--	protein_coding
NM_gene29006	1	5.35161e-229	2.13861e-226	CYP71AN24	XP_006477551.1 cytochrome P450 71A1 [Citrus sinensis]	-	-	-	-	-	GO:0005506//iron ion binding;GO:0016705//oxidoreductase activity, acting on paired donors, with incorporation or reduction of molecular oxygen;GO:0020037//heme binding	-	--	protein_coding
NM_gene04558	1	7.46441e-226	2.96207e-223	PLD1	XP_006427267.1 phospholipase D alpha 1 [Citrus clementina]	Metabolism;Metabolism;Cellular Processes;Metabolism;Metabolism	Global and overview maps;Global and overview maps;Transport and catabolism;Lipid metabolism;Lipid metabolism	ko01100//Metabolic pathways;ko01110//Biosynthesis of secondary metabolites;ko04144//Endocytosis;ko00564//Glycerophospholipid metabolism;ko00565//Ether lipid metabolism	K01115;K01115;K01115;K01115;K01115	GO:0005575//cellular_component;GO:0005622//intracellular anatomical structure;GO:0005737//cytoplasm;GO:0005773//vacuole;GO:0005783//endoplasmic reticulum;GO:0005886//plasma membrane;GO:0009536//plastid;GO:0012505//endomembrane system;GO:0016020//membrane;GO:0043226//organelle;GO:0043227//membrane-bounded organelle;GO:0043229//intracellular organelle;GO:0043231//intracellular membrane-bounded orga…	GO:0003674//molecular_function;GO:0003824//catalytic activity;GO:0004620//phospholipase activity;GO:0004630//phospholipase D activity;GO:0005488//binding;GO:0005509//calcium ion binding;GO:0008081//phosphoric diester hydrolase activity;GO:0008808//cardiolipin synthase activity;GO:0016298//lipase activity;GO:0016787//hydrolase activity;GO:0016788//hydrolase activity, acting on ester bonds;GO:00425…	GO:0006629//lipid metabolic process;GO:0006644//phospholipid metabolic process;GO:0006650//glycerophospholipid metabolic process;GO:0006793//phosphorus metabolic process;GO:0006796//phosphate-containing compound metabolic process;GO:0006807//nitrogen compound metabolic process;GO:0008150//biological_process;GO:0008152//metabolic process;GO:0009056//catabolic process;GO:0009987//cellular process;G…	--	protein_coding
NM_gene44649	1	3.12147e-225	1.23007e-222	POX1	XP_006430864.1 proline dehydrogenase 2, mitochondrial [Citrus clementina]	Metabolism;Metabolism;Metabolism	Global and overview maps;Global and overview maps;Amino acid metabolism	ko01100//Metabolic pathways;ko01110//Biosynthesis of secondary metabolites;ko00330//Arginine and proline metabolism	K00318;K00318;K00318	GO:0005575//cellular_component;GO:0005622//intracellular anatomical structure;GO:0005737//cytoplasm;GO:0005739//mitochondrion;GO:0005759//mitochondrial matrix;GO:0031974//membrane-enclosed lumen;GO:0043226//organelle;GO:0043227//membrane-bounded organelle;GO:0043229//intracellular organelle;GO:0043231//intracellular membrane-bounded organelle;GO:0043233//organelle lumen;GO:0070013//intracellular …	GO:0000166//nucleotide binding;GO:0003674//molecular_function;GO:0003824//catalytic activity;GO:0004657//proline dehydrogenase activity;GO:0005488//binding;GO:0016491//oxidoreductase activity;GO:0016645//oxidoreductase activity, acting on the CH-NH group of donors;GO:0036094//small molecule binding;GO:0043167//ion binding;GO:0043168//anion binding;GO:0050660//flavin adenine dinucleotide binding;G…	GO:0001101//response to acid chemical;GO:0006082//organic acid metabolic process;GO:0006520//cellular amino acid metabolic process;GO:0006536//glutamate metabolic process;GO:0006537//glutamate biosynthetic process;GO:0006560//proline metabolic process;GO:0006562//proline catabolic process;GO:0006807//nitrogen compound metabolic process;GO:0006950//response to stress;GO:0006970//response to osmoti…	--	protein_coding
NM_gene36465	1	5.90393e-222	2.31051e-219	NM_gene36465	XP_024954264.1 uncharacterized protein LOC107177028 [Citrus sinensis]	-	-	-	-	-	-	-	--	protein_coding
NM_gene35524	1	1.3732e-220	5.33724e-218	SRG1	XP_006442325.1 protein SRG1 [Citrus clementina]	-	-	-	-	-	GO:0016491//oxidoreductase activity	-	--	protein_coding
NM_gene24699	1	1.00287e-219	3.87134e-217	EGC2	XP_006453478.1 EG45-like domain containing protein 2 [Citrus clementina]	-	-	-	-	GO:0005576//extracellular region	GO:0008233//peptidase activity	GO:0031640//killing of cells of other organism;GO:0042742//defense response to bacterium;GO:0050832//defense response to fungus	--	protein_coding
NM_gene20472	1	8.11069e-218	3.10979e-215	NM_gene20472	-	-	-	-	-	-	-	-	--	protein_coding
NM_gene21046	1	1.95231e-217	7.43528e-215	NM_gene21046	KDO84033.1 hypothetical protein CISIN_1g032680mg [Citrus sinensis]	-	-	-	-	-	-	-	--	protein_coding
NM_gene16268	1	2.54595e-216	9.63149e-214	LOX1.5	XP_006433338.1 probable linoleate 9S-lipoxygenase 5 [Citrus clementina]	Metabolism	Lipid metabolism	ko00591//Linoleic acid metabolism	K15718	-	GO:0005515//protein binding;GO:0016702//oxidoreductase activity, acting on single donors with incorporation of molecular oxygen, incorporation of two atoms of oxygen;GO:0046872//metal ion binding	-	--	protein_coding
NM_gene58585	1	7.83693e-216	2.94513e-213	LEA5	NP_001276069.1 late embryogenesis abundant protein Lea5 [Citrus sinensis]	-	-	-	-	-	-	GO:0006950//response to stress;GO:0008150//biological_process;GO:0050896//response to stimulus	--	protein_coding
NM_gene38734	1	2.75709e-212	1.0293e-209	FLA8	GAY42022.1 hypothetical protein CUMW_063730 [Citrus unshiu]	-	-	-	-	-	-	-	--	protein_coding
NM_gene60859	1	1.09176e-210	4.0492e-208	TDR	XP_006421630.1 leucine-rich repeat receptor-like protein kinase TDR, partial [Citrus clementina]	-	-	-	-	GO:0005575//cellular_component;GO:0005886//plasma membrane;GO:0016020//membrane;GO:0016021//integral component of membrane;GO:0031224//intrinsic component of membrane;GO:0071944//cell periphery	GO:0000166//nucleotide binding;GO:0003674//molecular_function;GO:0003824//catalytic activity;GO:0004672//protein kinase activity;GO:0004674//protein serine/threonine kinase activity;GO:0005488//binding;GO:0005515//protein binding;GO:0005524//ATP binding;GO:0016301//kinase activity;GO:0016740//transferase activity;GO:0016772//transferase activity, transferring phosphorus-containing groups;GO:00167…	GO:0000003//reproduction;GO:0001763//morphogenesis of a branching structure;GO:0003006//developmental process involved in reproduction;GO:0006464//cellular protein modification process;GO:0006468//protein phosphorylation;GO:0006793//phosphorus metabolic process;GO:0006796//phosphate-containing compound metabolic process;GO:0006807//nitrogen compound metabolic process;GO:0007275//multicellular org…	--	protein_coding
NM_gene47489	1	3.19324e-209	1.17665e-206	PAL6	Q42667.1 RecName: Full=Phenylalanine ammonia-lyase [Citrus limon]	Metabolism;Metabolism;Metabolism;Metabolism	Global and overview maps;Global and overview maps;Biosynthesis of other secondary metabolites;Amino acid metabolism	ko01100//Metabolic pathways;ko01110//Biosynthesis of secondary metabolites;ko00940//Phenylpropanoid biosynthesis;ko00360//Phenylalanine metabolism	K10775;K10775;K10775;K10775	GO:0005575//cellular_component;GO:0005622//intracellular anatomical structure;GO:0005737//cytoplasm	GO:0003674//molecular_function;GO:0003824//catalytic activity;GO:0004397//histidine ammonia-lyase activity;GO:0016829//lyase activity;GO:0016840//carbon-nitrogen lyase activity;GO:0016841//ammonia-lyase activity;GO:0045548//phenylalanine ammonia-lyase activity;GO:0050368//tyrosine 2,3-aminomutase activity	GO:0006082//organic acid metabolic process;GO:0006520//cellular amino acid metabolic process;GO:0006548//histidine catabolic process;GO:0006558//L-phenylalanine metabolic process;GO:0006559//L-phenylalanine catabolic process;GO:0006725//cellular aromatic compound metabolic process;GO:0006807//nitrogen compound metabolic process;GO:0008150//biological_process;GO:0008152//metabolic process;GO:00090…	--	protein_coding
NM_gene43401	1	3.69078e-209	1.35121e-206	NM_gene43401	XP_006429255.1 uncharacterized protein LOC18038921 [Citrus clementina]	-	-	-	-	-	-	-	--	protein_coding
NM_gene32200	1	1.09212e-206	3.97264e-204	COMT1	KDO39689.1 hypothetical protein CISIN_1g018405mg [Citrus sinensis]	Metabolism;Metabolism;Metabolism;Metabolism	Global and overview maps;Global and overview maps;Biosynthesis of other secondary metabolites;Amino acid metabolism	ko01100//Metabolic pathways;ko01110//Biosynthesis of secondary metabolites;ko00940//Phenylpropanoid biosynthesis;ko00380//Tryptophan metabolism	K13066;K13066;K13066;K13066	-	GO:0008168//methyltransferase activity;GO:0008171//O-methyltransferase activity;GO:0046983//protein dimerization activity	GO:0006480//N-terminal protein amino acid methylation;GO:0016051//carbohydrate biosynthetic process	--	protein_coding
NM_gene53630	1	2.19882e-205	7.9474e-203	THA1	XP_006442676.1 probable low-specificity L-threonine aldolase 1 [Citrus clementina]	Metabolism;Metabolism;Metabolism;Metabolism	Global and overview maps;Global and overview maps;Global and overview maps;Amino acid metabolism	ko01100//Metabolic pathways;ko01110//Biosynthesis of secondary metabolites;ko01230//Biosynthesis of amino acids;ko00260//Glycine, serine and threonine metabolism	K01620;K01620;K01620;K01620	GO:0005575//cellular_component;GO:0005622//intracellular anatomical structure;GO:0005737//cytoplasm;GO:0005829//cytosol	GO:0003674//molecular_function;GO:0003824//catalytic activity;GO:0003961//O-acetylhomoserine aminocarboxypropyltransferase activity;GO:0004124//cysteine synthase activity;GO:0004793//threonine aldolase activity;GO:0008483//transaminase activity;GO:0008710//8-amino-7-oxononanoate synthase activity;GO:0008732//L-allo-threonine aldolase activity;GO:0009034//tryptophanase activity;GO:0016765//transfe…	GO:0001505//regulation of neurotransmitter levels;GO:0006082//organic acid metabolic process;GO:0006520//cellular amino acid metabolic process;GO:0006544//glycine metabolic process;GO:0006545//glycine biosynthetic process;GO:0006566//threonine metabolic process;GO:0006567//threonine catabolic process;GO:0006568//tryptophan metabolic process;GO:0006570//tyrosine metabolic process;GO:0006807//nitro…	--	protein_coding
NM_gene50594	1	5.46759e-204	1.96369e-201	TBL36	XP_006445722.1 protein trichome birefringence-like 36 [Citrus clementina]	-	-	-	-	GO:0005575//cellular_component;GO:0005622//intracellular anatomical structure;GO:0005737//cytoplasm;GO:0005794//Golgi apparatus;GO:0012505//endomembrane system;GO:0016020//membrane;GO:0016021//integral component of membrane;GO:0031224//intrinsic component of membrane;GO:0043226//organelle;GO:0043227//membrane-bounded organelle;GO:0043229//intracellular organelle;GO:0043231//intracellular membrane…	GO:0003674//molecular_function;GO:0003824//catalytic activity;GO:0008374//O-acyltransferase activity;GO:0016407//acetyltransferase activity;GO:0016413//O-acetyltransferase activity;GO:0016740//transferase activity;GO:0016746//acyltransferase activity;GO:0016747//acyltransferase activity, transferring groups other than amino-acyl groups	GO:0008150//biological_process;GO:0009987//cellular process;GO:0071554//cell wall organization or biogenesis	--	protein_coding
NM_gene45448	1	8.04515e-202	2.87126e-199	ALDH2B7	XP_006438422.1 aldehyde dehydrogenase family 2 member B7, mitochondrial [Citrus clementina]	Metabolism;Metabolism;Metabolism;Metabolism;Metabolism;Metabolism;Metabolism;Metabolism;Metabolism;Metabolism;Metabolism;Metabolism;Metabolism;Metabolism;Metabolism	Global and overview maps;Global and overview maps;Carbohydrate metabolism;Amino acid metabolism;Carbohydrate metabolism;Lipid metabolism;Amino acid metabolism;Carbohydrate metabolism;Lipid metabolism;Amino acid metabolism;Metabolism of other amino acids;Metabolism of cofactors and vitamins;Amino acid metabolism;Amino acid metabolism;Metabolism of terpenoids and polyketides	ko01100//Metabolic pathways;ko01110//Biosynthesis of secondary metabolites;ko00010//Glycolysis / Gluconeogenesis;ko00380//Tryptophan metabolism;ko00620//Pyruvate metabolism;ko00561//Glycerolipid metabolism;ko00330//Arginine and proline metabolism;ko00053//Ascorbate and aldarate metabolism;ko00071//Fatty acid degradation;ko00280//Valine, leucine and isoleucine degradation;ko00410//beta-Alanine met…	K00128;K00128;K00128;K00128;K00128;K00128;K00128;K00128;K00128;K00128;K00128;K00128;K00128;K00128;K00128	GO:0005575//cellular_component;GO:0005622//intracellular anatomical structure;GO:0005737//cytoplasm;GO:0005739//mitochondrion;GO:0005759//mitochondrial matrix;GO:0031974//membrane-enclosed lumen;GO:0043226//organelle;GO:0043227//membrane-bounded organelle;GO:0043229//intracellular organelle;GO:0043231//intracellular membrane-bounded organelle;GO:0043233//organelle lumen;GO:0070013//intracellular …	GO:0003674//molecular_function;GO:0003824//catalytic activity;GO:0003842//1-pyrroline-5-carboxylate dehydrogenase activity;GO:0004029//aldehyde dehydrogenase (NAD+) activity;GO:0004491//methylmalonate-semialdehyde dehydrogenase (acylating) activity;GO:0004777//succinate-semialdehyde dehydrogenase (NAD+) activity;GO:0008802//betaine-aldehyde dehydrogenase activity;GO:0009013//succinate-semialdehyd…	GO:0006527//arginine catabolic process;GO:0006562//proline catabolic process;GO:0006574//valine catabolic process;GO:0006578//amino-acid betaine biosynthetic process;GO:0008150//biological_process;GO:0008152//metabolic process;GO:0009450//gamma-aminobutyric acid catabolic process;GO:0010124//phenylacetate catabolic process	--	protein_coding
NM_gene33942	1	2.87942e-201	1.02122e-198	NM_gene33942	ESR52612.1 hypothetical protein CICLE_v10022706mg [Citrus clementina]	-	-	-	-	-	-	-	--	protein_coding
NM_gene23697	1	1.23922e-200	4.36774e-198	At5g25090	XP_006452210.2 early nodulin-like protein 3 [Citrus clementina]	-	-	-	-	GO:0016020//membrane	GO:0009055//electron transfer activity	-	--	protein_coding
NM_gene37126	1	8.49416e-200	2.97537e-197	EP3	XP_006442847.2 uncharacterized protein LOC18047845 [Citrus clementina]	Metabolism;Metabolism	Global and overview maps;Carbohydrate metabolism	ko01100//Metabolic pathways;ko00520//Amino sugar and nucleotide sugar metabolism	K01183;K01183	-	GO:0004568//chitinase activity	GO:0006032//chitin catabolic process;GO:0016998//cell wall macromolecule catabolic process	--	protein_coding
NM_gene15866	1	1.02898e-198	3.58225e-196	NM_gene15866	XP_006432975.1 uncharacterized protein LOC18042353 [Citrus clementina]	-	-	-	-	-	-	-	--	protein_coding
NM_gene16572	1	1.00345e-195	3.47206e-193	BCAT2	KAF5739832.1 branched-chain-amino-acid aminotransferase 2 chloroplastic-like [Tripterygium wilfordii]	Metabolism;Metabolism;Metabolism;Metabolism;Metabolism;Metabolism;Metabolism;Metabolism;Metabolism	Global and overview maps;Global and overview maps;Global and overview maps;Amino acid metabolism;Global and overview maps;Amino acid metabolism;Metabolism of cofactors and vitamins;Amino acid metabolism;Biosynthesis of other secondary metabolites	ko01100//Metabolic pathways;ko01110//Biosynthesis of secondary metabolites;ko01230//Biosynthesis of amino acids;ko00270//Cysteine and methionine metabolism;ko01210//2-Oxocarboxylic acid metabolism;ko00280//Valine, leucine and isoleucine degradation;ko00770//Pantothenate and CoA biosynthesis;ko00290//Valine, leucine and isoleucine biosynthesis;ko00966//Glucosinolate biosynthesis	K00826;K00826;K00826;K00826;K00826;K00826;K00826;K00826;K00826	GO:0005575//cellular_component;GO:0005622//intracellular anatomical structure;GO:0005737//cytoplasm;GO:0009507//chloroplast;GO:0009536//plastid;GO:0043226//organelle;GO:0043227//membrane-bounded organelle;GO:0043229//intracellular organelle;GO:0043231//intracellular membrane-bounded organelle	GO:0003674//molecular_function;GO:0003824//catalytic activity;GO:0004084//branched-chain-amino-acid transaminase activity;GO:0008483//transaminase activity;GO:0008696//4-amino-4-deoxychorismate lyase activity;GO:0016740//transferase activity;GO:0016746//acyltransferase activity;GO:0016769//transferase activity, transferring nitrogenous groups;GO:0047810//D-alanine:2-oxoglutarate aminotransferase …	GO:0006082//organic acid metabolic process;GO:0006520//cellular amino acid metabolic process;GO:0006549//isoleucine metabolic process;GO:0006551//leucine metabolic process;GO:0006573//valine metabolic process;GO:0006807//nitrogen compound metabolic process;GO:0008150//biological_process;GO:0008152//metabolic process;GO:0008153//para-aminobenzoic acid biosynthetic process;GO:0008652//cellular amin…	--	protein_coding
NM_gene52095	1	4.5777e-194	1.57434e-191	CCOAOMT1	XP_006422984.1 caffeoyl-CoA O-methyltransferase [Citrus clementina]	Metabolism;Metabolism;Metabolism;Metabolism;Metabolism	Global and overview maps;Global and overview maps;Biosynthesis of other secondary metabolites;Biosynthesis of other secondary metabolites;Biosynthesis of other secondary metabolites	ko01100//Metabolic pathways;ko01110//Biosynthesis of secondary metabolites;ko00940//Phenylpropanoid biosynthesis;ko00941//Flavonoid biosynthesis;ko00945//Stilbenoid, diarylheptanoid and gingerol biosynthesis	K00588;K00588;K00588;K00588;K00588	-	GO:0003674//molecular_function;GO:0003824//catalytic activity;GO:0005488//binding;GO:0008168//methyltransferase activity;GO:0008171//O-methyltransferase activity;GO:0008757//S-adenosylmethionine-dependent methyltransferase activity;GO:0016740//transferase activity;GO:0016741//transferase activity, transferring one-carbon groups;GO:0042409//caffeoyl-CoA O-methyltransferase activity;GO:0043167//ion…	GO:0006725//cellular aromatic compound metabolic process;GO:0008150//biological_process;GO:0008152//metabolic process;GO:0009058//biosynthetic process;GO:0009698//phenylpropanoid metabolic process;GO:0009699//phenylpropanoid biosynthetic process;GO:0009804//coumarin metabolic process;GO:0009805//coumarin biosynthetic process;GO:0009808//lignin metabolic process;GO:0009809//lignin biosynthetic pro…	--	protein_coding
NM_gene34046	1	1.40561e-193	4.80498e-191	PIP1-2	XP_006439529.1 probable aquaporin PIP1-2 [Citrus clementina]	-	-	-	-	GO:0005575//cellular_component;GO:0005886//plasma membrane;GO:0005887//integral component of plasma membrane;GO:0016020//membrane;GO:0016021//integral component of membrane;GO:0031224//intrinsic component of membrane;GO:0031226//intrinsic component of plasma membrane;GO:0071944//cell periphery	GO:0003674//molecular_function;GO:0005215//transporter activity;GO:0005372//water transmembrane transporter activity;GO:0015250//water channel activity;GO:0015267//channel activity;GO:0015318//inorganic molecular entity transmembrane transporter activity;GO:0022803//passive transmembrane transporter activity;GO:0022857//transmembrane transporter activity	GO:0001101//response to acid chemical;GO:0006810//transport;GO:0006811//ion transport;GO:0006833//water transport;GO:0006950//response to stress;GO:0008150//biological_process;GO:0009414//response to water deprivation;GO:0009415//response to water;GO:0009628//response to abiotic stimulus;GO:0010035//response to inorganic substance;GO:0034220//ion transmembrane transport;GO:0042044//fluid transpor…	--	protein_coding
NM_gene34644	1	2.49434e-193	8.47568e-191	EARLI1	XP_006440347.1 14 kDa proline-rich protein DC2.15 [Citrus clementina]	-	-	-	-	-	-	-	--	protein_coding
NM_gene41433	1	4.39266e-191	1.48372e-188	POX1	XP_006430864.1 proline dehydrogenase 2, mitochondrial [Citrus clementina]	Metabolism;Metabolism;Metabolism	Global and overview maps;Global and overview maps;Amino acid metabolism	ko01100//Metabolic pathways;ko01110//Biosynthesis of secondary metabolites;ko00330//Arginine and proline metabolism	K00318;K00318;K00318	GO:0005575//cellular_component;GO:0005622//intracellular anatomical structure;GO:0005737//cytoplasm;GO:0005739//mitochondrion;GO:0005759//mitochondrial matrix;GO:0031974//membrane-enclosed lumen;GO:0043226//organelle;GO:0043227//membrane-bounded organelle;GO:0043229//intracellular organelle;GO:0043231//intracellular membrane-bounded organelle;GO:0043233//organelle lumen;GO:0070013//intracellular …	GO:0000166//nucleotide binding;GO:0003674//molecular_function;GO:0003824//catalytic activity;GO:0004657//proline dehydrogenase activity;GO:0005488//binding;GO:0016491//oxidoreductase activity;GO:0016645//oxidoreductase activity, acting on the CH-NH group of donors;GO:0036094//small molecule binding;GO:0043167//ion binding;GO:0043168//anion binding;GO:0050660//flavin adenine dinucleotide binding;G…	GO:0001101//response to acid chemical;GO:0006082//organic acid metabolic process;GO:0006520//cellular amino acid metabolic process;GO:0006536//glutamate metabolic process;GO:0006537//glutamate biosynthetic process;GO:0006560//proline metabolic process;GO:0006562//proline catabolic process;GO:0006807//nitrogen compound metabolic process;GO:0006950//response to stress;GO:0006970//response to osmoti…	--	protein_coding
NM_gene46524	1	4.44267e-190	1.49174e-187	FSD2	XP_006437022.1 superoxide dismutase [Fe], chloroplastic [Citrus clementina]	Cellular Processes	Transport and catabolism	ko04146//Peroxisome	K04564	-	GO:0004784//superoxide dismutase activity;GO:0046872//metal ion binding	GO:0006801//superoxide metabolic process	--	protein_coding
NM_gene17131	1	2.62577e-188	8.76484e-186	PER12	XP_006434509.1 peroxidase 12 [Citrus clementina]	Metabolism;Metabolism;Metabolism	Global and overview maps;Global and overview maps;Biosynthesis of other secondary metabolites	ko01100//Metabolic pathways;ko01110//Biosynthesis of secondary metabolites;ko00940//Phenylpropanoid biosynthesis	K00430;K00430;K00430	GO:0005575//cellular_component;GO:0005576//extracellular region;GO:0005618//cell wall;GO:0005622//intracellular anatomical structure;GO:0005737//cytoplasm;GO:0005773//vacuole;GO:0005911//cell-cell junction;GO:0009505//plant-type cell wall;GO:0009506//plasmodesma;GO:0016020//membrane;GO:0030054//cell junction;GO:0030312//external encapsulating structure;GO:0043226//organelle;GO:0043227//membrane-b…	GO:0003674//molecular_function;GO:0003824//catalytic activity;GO:0004096//catalase activity;GO:0004601//peroxidase activity;GO:0005488//binding;GO:0016209//antioxidant activity;GO:0016491//oxidoreductase activity;GO:0016684//oxidoreductase activity, acting on peroxide as acceptor;GO:0020037//heme binding;GO:0043167//ion binding;GO:0043169//cation binding;GO:0046872//metal ion binding;GO:0046906//…	GO:0006950//response to stress;GO:0006979//response to oxidative stress;GO:0008150//biological_process;GO:0008152//metabolic process;GO:0009056//catabolic process;GO:0009636//response to toxic substance;GO:0009664//plant-type cell wall organization;GO:0009987//cellular process;GO:0016043//cellular component organization;GO:0016999//antibiotic metabolic process;GO:0017001//antibiotic catabolic pro…	--	protein_coding
NM_gene62752	1	3.26088e-187	1.08212e-184	At1g04680	ESR33807.1 hypothetical protein CICLE_v10004783mg [Citrus clementina]	Metabolism;Metabolism	Global and overview maps;Carbohydrate metabolism	ko01100//Metabolic pathways;ko00040//Pentose and glucuronate interconversions	K01728;K01728	GO:0005575//cellular_component;GO:0016020//membrane	GO:0003674//molecular_function;GO:0003824//catalytic activity;GO:0005488//binding;GO:0005515//protein binding;GO:0016829//lyase activity;GO:0016832//aldehyde-lyase activity;GO:0016835//carbon-oxygen lyase activity;GO:0016837//carbon-oxygen lyase activity, acting on polysaccharides;GO:0030570//pectate lyase activity;GO:0043167//ion binding;GO:0043169//cation binding;GO:0046872//metal ion binding	GO:0000272//polysaccharide catabolic process;GO:0005975//carbohydrate metabolic process;GO:0005976//polysaccharide metabolic process;GO:0008150//biological_process;GO:0008152//metabolic process;GO:0009056//catabolic process;GO:0009057//macromolecule catabolic process;GO:0009987//cellular process;GO:0010393//galacturonan metabolic process;GO:0016052//carbohydrate catabolic process;GO:0043170//macr…	--	protein_coding
NM_gene12134	1	4.26861e-187	1.40829e-184	PMEI10	XP_006448207.1 21 kDa protein [Citrus clementina]	-	-	-	-	-	GO:0003674//molecular_function;GO:0004857//enzyme inhibitor activity;GO:0030234//enzyme regulator activity;GO:0098772//molecular function regulator	GO:0008150//biological_process;GO:0043086//negative regulation of catalytic activity;GO:0044092//negative regulation of molecular function;GO:0050790//regulation of catalytic activity;GO:0065007//biological regulation;GO:0065009//regulation of molecular function	--	protein_coding
NM_gene26874	1	9.59128e-186	3.14605e-183	TSJT1	XP_006451923.1 stem-specific protein TSJT1 [Citrus clementina]	-	-	-	-	-	GO:0003677//DNA binding;GO:0004066//asparagine synthase (glutamine-hydrolyzing) activity	GO:0006355//regulation of transcription, DNA-templated;GO:0006529//asparagine biosynthetic process	--	protein_coding
NM_gene03303	1	1.15405e-185	3.76368e-183	CYP84A1	KDO71086.1 hypothetical protein CISIN_1g010226mg [Citrus sinensis]	Metabolism;Metabolism;Metabolism	Global and overview maps;Global and overview maps;Biosynthesis of other secondary metabolites	ko01100//Metabolic pathways;ko01110//Biosynthesis of secondary metabolites;ko00940//Phenylpropanoid biosynthesis	K09755;K09755;K09755	GO:0005575//cellular_component;GO:0005622//intracellular anatomical structure;GO:0005737//cytoplasm;GO:0005783//endoplasmic reticulum;GO:0012505//endomembrane system;GO:0016020//membrane;GO:0016021//integral component of membrane;GO:0031224//intrinsic component of membrane;GO:0043226//organelle;GO:0043227//membrane-bounded organelle;GO:0043229//intracellular organelle;GO:0043231//intracellular me…	GO:0003674//molecular_function;GO:0003824//catalytic activity;GO:0004497//monooxygenase activity;GO:0005488//binding;GO:0005506//iron ion binding;GO:0016491//oxidoreductase activity;GO:0016705//oxidoreductase activity, acting on paired donors, with incorporation or reduction of molecular oxygen;GO:0016709//oxidoreductase activity, acting on paired donors, with incorporation or reduction of molecu…	GO:0006725//cellular aromatic compound metabolic process;GO:0008150//biological_process;GO:0008152//metabolic process;GO:0009058//biosynthetic process;GO:0009314//response to radiation;GO:0009411//response to UV;GO:0009416//response to light stimulus;GO:0009628//response to abiotic stimulus;GO:0009698//phenylpropanoid metabolic process;GO:0009699//phenylpropanoid biosynthetic process;GO:0009808//…	--	protein_coding
NM_gene32281	1	9.64013e-184	3.12594e-181	At5g39150	KDO42113.1 hypothetical protein CISIN_1g027369mg [Citrus sinensis]	-	-	-	-	-	-	GO:0006355//regulation of transcription, DNA-templated	--	protein_coding
NM_gene60913	1	3.89593e-183	1.25613e-180	INV*DC4	ESR34916.1 hypothetical protein CICLE_v10004465mg [Citrus clementina]	Metabolism;Metabolism;Metabolism;Metabolism	Global and overview maps;Global and overview maps;Carbohydrate metabolism;Carbohydrate metabolism	ko01100//Metabolic pathways;ko01110//Biosynthesis of secondary metabolites;ko00500//Starch and sucrose metabolism;ko00052//Galactose metabolism	K01193;K01193;K01193;K01193	GO:0000322//storage vacuole;GO:0000323//lytic vacuole;GO:0000324//fungal-type vacuole;GO:0005575//cellular_component;GO:0005576//extracellular region;GO:0005622//intracellular anatomical structure;GO:0005737//cytoplasm;GO:0005773//vacuole;GO:0005775//vacuolar lumen;GO:0016020//membrane;GO:0016021//integral component of membrane;GO:0031224//intrinsic component of membrane;GO:0031974//membrane-encl…	GO:0003674//molecular_function;GO:0003824//catalytic activity;GO:0004553//hydrolase activity, hydrolyzing O-glycosyl compounds;GO:0004564//beta-fructofuranosidase activity;GO:0004575//sucrose alpha-glucosidase activity;GO:0015926//glucosidase activity;GO:0016787//hydrolase activity;GO:0016798//hydrolase activity, acting on glycosyl bonds;GO:0090599//alpha-glucosidase activity	GO:0005975//carbohydrate metabolic process;GO:0005984//disaccharide metabolic process;GO:0005985//sucrose metabolic process;GO:0005987//sucrose catabolic process;GO:0008150//biological_process;GO:0008152//metabolic process;GO:0009056//catabolic process;GO:0009311//oligosaccharide metabolic process;GO:0009313//oligosaccharide catabolic process;GO:0009987//cellular process;GO:0016052//carbohydrate …	--	protein_coding
NM_gene03623	1	3.45893e-182	1.10893e-179	NM_gene03623	XP_006466510.1 lysine-rich arabinogalactan protein 18 isoform X1 [Citrus sinensis]	-	-	-	-	-	-	-	--	protein_coding
NM_gene61898	1	7.79587e-182	2.48531e-179	At5g18840	XP_006419729.1 sugar transporter ERD6-like 16 [Citrus clementina]	-	-	-	-	GO:0005575//cellular_component;GO:0005887//integral component of plasma membrane;GO:0016020//membrane;GO:0016021//integral component of membrane;GO:0031224//intrinsic component of membrane	GO:0003674//molecular_function;GO:0005215//transporter activity;GO:0005351//carbohydrate:proton symporter activity;GO:0005355//glucose transmembrane transporter activity;GO:0005402//carbohydrate:cation symporter activity;GO:0008028//monocarboxylic acid transmembrane transporter activity;GO:0008324//cation transmembrane transporter activity;GO:0015075//ion transmembrane transporter activity;GO:001…	GO:0006810//transport;GO:0006811//ion transport;GO:0006812//cation transport;GO:0008150//biological_process;GO:0008643//carbohydrate transport;GO:0008645//hexose transmembrane transport;GO:0015718//monocarboxylic acid transport;GO:0015749//monosaccharide transmembrane transport;GO:0034219//carbohydrate transmembrane transport;GO:0034220//ion transmembrane transport;GO:0042908//xenobiotic transpor…	--	protein_coding
NM_gene37125	1	1.50861e-178	4.78253e-176	EP3	XP_006442844.1 endochitinase EP3 [Citrus clementina]	Metabolism;Metabolism	Global and overview maps;Carbohydrate metabolism	ko01100//Metabolic pathways;ko00520//Amino sugar and nucleotide sugar metabolism	K01183;K01183	-	GO:0004568//chitinase activity;GO:0008061//chitin binding	GO:0006032//chitin catabolic process;GO:0016998//cell wall macromolecule catabolic process	--	protein_coding
NM_gene18976	1	1.18805e-176	3.74539e-174	AED3	XP_006432439.1 aspartyl protease AED3 [Citrus clementina]	-	-	-	-	GO:0005575//cellular_component;GO:0005576//extracellular region	GO:0003674//molecular_function;GO:0003824//catalytic activity;GO:0004175//endopeptidase activity;GO:0004190//aspartic-type endopeptidase activity;GO:0008233//peptidase activity;GO:0016787//hydrolase activity;GO:0070001//aspartic-type peptidase activity;GO:0140096//catalytic activity, acting on a protein	GO:0006508//proteolysis;GO:0006807//nitrogen compound metabolic process;GO:0008150//biological_process;GO:0008152//metabolic process;GO:0019538//protein metabolic process;GO:0043170//macromolecule metabolic process;GO:0044238//primary metabolic process;GO:0071704//organic substance metabolic process;GO:1901564//organonitrogen compound metabolic process	--	protein_coding
NM_gene60901	1	3.53517e-173	1.10833e-170	CHIT3	XP_006421660.1 acidic endochitinase [Citrus clementina]	Metabolism;Metabolism	Global and overview maps;Carbohydrate metabolism	ko01100//Metabolic pathways;ko00520//Amino sugar and nucleotide sugar metabolism	K01183;K01183	GO:0005575//cellular_component;GO:0005576//extracellular region;GO:0005618//cell wall;GO:0030312//external encapsulating structure;GO:0071944//cell periphery	GO:0003674//molecular_function;GO:0003824//catalytic activity;GO:0004553//hydrolase activity, hydrolyzing O-glycosyl compounds;GO:0004568//chitinase activity;GO:0016787//hydrolase activity;GO:0016798//hydrolase activity, acting on glycosyl bonds	GO:0000272//polysaccharide catabolic process;GO:0005975//carbohydrate metabolic process;GO:0005976//polysaccharide metabolic process;GO:0006022//aminoglycan metabolic process;GO:0006026//aminoglycan catabolic process;GO:0006030//chitin metabolic process;GO:0006032//chitin catabolic process;GO:0006040//amino sugar metabolic process;GO:0006807//nitrogen compound metabolic process;GO:0008150//biolog…	--	protein_coding
NM_gene02125	1	1.07013e-172	3.33659e-170	GSVIVT00023967001	GAY64972.1 hypothetical protein CUMW_237690 [Citrus unshiu]	Metabolism;Metabolism;Metabolism	Global and overview maps;Global and overview maps;Biosynthesis of other secondary metabolites	ko01100//Metabolic pathways;ko01110//Biosynthesis of secondary metabolites;ko00940//Phenylpropanoid biosynthesis	K00430;K00430;K00430	GO:0005575//cellular_component;GO:0005576//extracellular region	GO:0003674//molecular_function;GO:0003824//catalytic activity;GO:0004601//peroxidase activity;GO:0005488//binding;GO:0008679//2-hydroxy-3-oxopropionate reductase activity;GO:0016209//antioxidant activity;GO:0016491//oxidoreductase activity;GO:0016684//oxidoreductase activity, acting on peroxide as acceptor;GO:0020037//heme binding;GO:0043167//ion binding;GO:0043169//cation binding;GO:0046872//met…	GO:0006950//response to stress;GO:0006979//response to oxidative stress;GO:0008150//biological_process;GO:0008152//metabolic process;GO:0009056//catabolic process;GO:0009636//response to toxic substance;GO:0009987//cellular process;GO:0016999//antibiotic metabolic process;GO:0017001//antibiotic catabolic process;GO:0042221//response to chemical;GO:0042743//hydrogen peroxide metabolic process;GO:0…	--	protein_coding
NM_gene40194	1	1.85913e-172	5.76492e-170	LAC7	XP_006480930.1 laccase-7-like [Citrus sinensis]	-	-	-	-	-	GO:0005375//copper ion transmembrane transporter activity;GO:0005507//copper ion binding;GO:0016491//oxidoreductase activity	GO:0006825//copper ion transport	--	protein_coding
NM_gene51873	1	6.58779e-171	2.03169e-168	PRB1	XP_006422707.1 pathogenesis-related protein 1 [Citrus clementina]	Organismal Systems;Environmental Information Processing;Environmental Information Processing	Environmental adaptation;Signal transduction;Signal transduction	ko04626//Plant-pathogen interaction;ko04075//Plant hormone signal transduction;ko04016//MAPK signaling pathway - plant	K13449;K13449;K13449	-	-	-	--	protein_coding
NM_gene32402	1	3.98957e-170	1.22374e-167	BACOVA_02659	XP_006443452.2 uncharacterized protein LOC18047440 isoform X1 [Citrus clementina]	Metabolism;Metabolism;Metabolism;Metabolism;Metabolism	Global and overview maps;Global and overview maps;Carbohydrate metabolism;Biosynthesis of other secondary metabolites;Metabolism of other amino acids	ko01100//Metabolic pathways;ko01110//Biosynthesis of secondary metabolites;ko00500//Starch and sucrose metabolism;ko00999//Biosynthesis of various plant secondary metabolites;ko00460//Cyanoamino acid metabolism	K05349;K05349;K05349;K05349;K05349	-	GO:0004553//hydrolase activity, hydrolyzing O-glycosyl compounds	GO:0005975//carbohydrate metabolic process	--	protein_coding
NM_gene27211	1	8.7516e-168	2.66999e-165	ubq-1	XP_006452184.2 LOW QUALITY PROTEIN: polyubiquitin-A [Citrus clementina]	Genetic Information Processing	Folding, sorting and degradation	ko04120//Ubiquitin mediated proteolysis	K08770	GO:0005840//ribosome	GO:0003735//structural constituent of ribosome;GO:0003980//UDP-glucose:glycoprotein glucosyltransferase activity;GO:0005515//protein binding;GO:0008270//zinc ion binding	GO:0006289//nucleotide-excision repair;GO:0006412//translation;GO:0006486//protein glycosylation	--	protein_coding
NM_gene17733	1	9.36637e-168	2.84227e-165	CAT1	GAY49251.1 hypothetical protein CUMW_117800 [Citrus unshiu]	Metabolism;Metabolism;Metabolism;Environmental Information Processing;Metabolism;Cellular Processes;Metabolism	Global and overview maps;Global and overview maps;Global and overview maps;Signal transduction;Amino acid metabolism;Transport and catabolism;Carbohydrate metabolism	ko01100//Metabolic pathways;ko01110//Biosynthesis of secondary metabolites;ko01200//Carbon metabolism;ko04016//MAPK signaling pathway - plant;ko00380//Tryptophan metabolism;ko04146//Peroxisome;ko00630//Glyoxylate and dicarboxylate metabolism	K03781;K03781;K03781;K03781;K03781;K03781;K03781	GO:0005575//cellular_component;GO:0005576//extracellular region;GO:0005618//cell wall;GO:0005622//intracellular anatomical structure;GO:0005737//cytoplasm;GO:0005739//mitochondrion;GO:0005773//vacuole;GO:0005777//peroxisome;GO:0005829//cytosol;GO:0005840//ribosome;GO:0005886//plasma membrane;GO:0005911//cell-cell junction;GO:0009506//plasmodesma;GO:0009507//chloroplast;GO:0009514//glyoxysome;GO:0…	GO:0003674//molecular_function;GO:0003676//nucleic acid binding;GO:0003723//RNA binding;GO:0003729//mRNA binding;GO:0003824//catalytic activity;GO:0004096//catalase activity;GO:0004601//peroxidase activity;GO:0005488//binding;GO:0016209//antioxidant activity;GO:0016491//oxidoreductase activity;GO:0016684//oxidoreductase activity, acting on peroxide as acceptor;GO:0020037//heme binding;GO:0043167/…	GO:0000302//response to reactive oxygen species;GO:0006950//response to stress;GO:0006979//response to oxidative stress;GO:0006995//cellular response to nitrogen starvation;GO:0007154//cell communication;GO:0008150//biological_process;GO:0008152//metabolic process;GO:0009056//catabolic process;GO:0009266//response to temperature stimulus;GO:0009267//cellular response to starvation;GO:0009314//res…	--	protein_coding
NM_gene48224	1	6.46254e-166	1.95065e-163	ANT1	KDO83389.1 hypothetical protein CISIN_1g016015mg [Citrus sinensis]	-	-	-	-	GO:0005575//cellular_component;GO:0005622//intracellular anatomical structure;GO:0005737//cytoplasm;GO:0005739//mitochondrion;GO:0005740//mitochondrial envelope;GO:0005743//mitochondrial inner membrane;GO:0016020//membrane;GO:0016021//integral component of membrane;GO:0019866//organelle inner membrane;GO:0031090//organelle membrane;GO:0031224//intrinsic component of membrane;GO:0031966//mitochond…	GO:0003674//molecular_function;GO:0005215//transporter activity;GO:0022857//transmembrane transporter activity	GO:0006810//transport;GO:0008150//biological_process;GO:0051179//localization;GO:0051234//establishment of localization;GO:0055085//transmembrane transport	--	protein_coding
NM_gene00379	1	3.9863e-165	1.19686e-162	Bp10	XP_006425823.1 L-ascorbate oxidase homolog [Citrus clementina]	-	-	-	-	GO:0005575//cellular_component;GO:0005576//extracellular region;GO:0005615//extracellular space	GO:0003674//molecular_function;GO:0003824//catalytic activity;GO:0005375//copper ion transmembrane transporter activity;GO:0005488//binding;GO:0005507//copper ion binding;GO:0016491//oxidoreductase activity;GO:0043167//ion binding;GO:0043169//cation binding;GO:0046872//metal ion binding;GO:0046914//transition metal ion binding	GO:0006825//copper ion transport;GO:0008150//biological_process;GO:0008152//metabolic process	--	protein_coding
ycf1	1	5.38934e-165	1.6096e-162	ycf1	-	-	-	-	-	-	-	-	--	protein_coding
NM_gene57253	1	1.2746e-164	3.78682e-162	WIN1	XP_006424012.1 pathogenesis-related protein PR-4 [Citrus clementina]	-	-	-	-	-	-	GO:0042742//defense response to bacterium;GO:0050832//defense response to fungus	--	protein_coding
NM_gene17281	1	3.41014e-164	1.00787e-161	NM_gene17281	ESR47935.1 hypothetical protein CICLE_v10002816mg [Citrus clementina]	-	-	-	-	-	-	-	--	protein_coding
NM_gene64483	1	6.99894e-164	2.05783e-161	MSBP2	XP_006421899.1 membrane steroid-binding protein 2 [Citrus clementina]	-	-	-	-	GO:0005575//cellular_component;GO:0005622//intracellular anatomical structure;GO:0005634//nucleus;GO:0005737//cytoplasm;GO:0005783//endoplasmic reticulum;GO:0005886//plasma membrane;GO:0009507//chloroplast;GO:0009534//chloroplast thylakoid;GO:0009535//chloroplast thylakoid membrane;GO:0009536//plastid;GO:0009579//thylakoid;GO:0012505//endomembrane system;GO:0016020//membrane;GO:0016021//integral …	GO:0003674//molecular_function;GO:0005488//binding;GO:0005496//steroid binding;GO:0005515//protein binding;GO:0008289//lipid binding;GO:0019904//protein domain specific binding;GO:0020037//heme binding;GO:0046906//tetrapyrrole binding;GO:0097159//organic cyclic compound binding;GO:1901363//heterocyclic compound binding	-	--	protein_coding
NM_gene36343	1	2.92672e-163	8.56081e-161	EGS1	XP_006441532.1 eugenol synthase 1 [Citrus clementina]	-	-	-	-	-	GO:0003824//catalytic activity;GO:0003854//3-beta-hydroxy-delta5-steroid dehydrogenase activity;GO:0003978//UDP-glucose 4-epimerase activity;GO:0008460//dTDP-glucose 4,6-dehydratase activity;GO:0016491//oxidoreductase activity;GO:0016616//oxidoreductase activity, acting on the CH-OH group of donors, NAD or NADP as acceptor;GO:0016757//glycosyltransferase activity	GO:0005975//carbohydrate metabolic process;GO:0006012//galactose metabolic process;GO:0006694//steroid biosynthetic process;GO:0009243//O antigen biosynthetic process;GO:0019305//dTDP-rhamnose biosynthetic process	--	protein_coding
NM_gene02757	1	7.73854e-163	2.25196e-160	NM_gene02757	KDO38581.1 hypothetical protein CISIN_1g033274mg [Citrus sinensis]	-	-	-	-	-	-	-	--	protein_coding
NM_gene21124	1	2.11321e-162	6.11817e-160	PLP2	XP_006434815.1 patatin-like protein 2 [Citrus clementina]	-	-	-	-	-	-	GO:0006629//lipid metabolic process	--	protein_coding
NM_gene18484	1	7.32436e-161	2.10979e-158	CBDAS3	XP_006431809.1 cannabidiolic acid synthase-like 2 [Citrus clementina]	-	-	-	-	-	GO:0016491//oxidoreductase activity;GO:0050660//flavin adenine dinucleotide binding	GO:0005975//carbohydrate metabolic process	--	protein_coding
NM_gene06148	1	2.17072e-160	6.2212e-158	F6H1-3	XP_006488907.1 feruloyl CoA ortho-hydroxylase 1 [Citrus sinensis]	Metabolism;Metabolism	Global and overview maps;Biosynthesis of other secondary metabolites	ko01110//Biosynthesis of secondary metabolites;ko00999//Biosynthesis of various plant secondary metabolites	K06892;K06892	-	GO:0016491//oxidoreductase activity	-	--	protein_coding
NM_gene23668	1	2.56026e-160	7.30074e-158	UBI11	POE80448.1 polyubiquitin 10 [Quercus suber]	Genetic Information Processing	Folding, sorting and degradation	ko04120//Ubiquitin mediated proteolysis	K08770	-	GO:0003980//UDP-glucose:glycoprotein glucosyltransferase activity;GO:0005515//protein binding	GO:0006289//nucleotide-excision repair;GO:0006486//protein glycosylation	--	protein_coding
NM_gene17612	1	4.06648e-160	1.15378e-157	ATJ11	XP_006435191.1 chaperone protein dnaJ 11, chloroplastic [Citrus clementina]	-	-	-	-	GO:0005575//cellular_component;GO:0005622//intracellular anatomical structure;GO:0005634//nucleus;GO:0005737//cytoplasm;GO:0009507//chloroplast;GO:0009532//plastid stroma;GO:0009536//plastid;GO:0009570//chloroplast stroma;GO:0043226//organelle;GO:0043227//membrane-bounded organelle;GO:0043229//intracellular organelle;GO:0043231//intracellular membrane-bounded organelle	GO:0003677//DNA binding;GO:0003905//alkylbase DNA N-glycosylase activity;GO:0005515//protein binding	GO:0006284//base-excision repair;GO:0006457//protein folding;GO:0009408//response to heat	--	protein_coding
NM_gene52773	1	7.10139e-159	2.00485e-156	LECRK91	XP_006423638.1 anti-H(O) lectin 1 [Citrus clementina]	-	-	-	-	GO:0016020//membrane	GO:0030246//carbohydrate binding	-	--	protein_coding
NM_gene51530	1	7.96476e-159	2.23747e-156	EXPA4	XP_006435550.1 expansin-A4 [Citrus clementina]	-	-	-	-	GO:0005575//cellular_component;GO:0005576//extracellular region;GO:0005618//cell wall;GO:0009505//plant-type cell wall;GO:0016020//membrane;GO:0030312//external encapsulating structure;GO:0071944//cell periphery	-	GO:0006949//syncytium formation;GO:0008150//biological_process;GO:0009653//anatomical structure morphogenesis;GO:0009664//plant-type cell wall organization;GO:0009987//cellular process;GO:0016043//cellular component organization;GO:0032502//developmental process;GO:0045229//external encapsulating structure organization;GO:0048646//anatomical structure formation involved in morphogenesis;GO:004885…	--	protein_coding
NM_gene43269	1	1.08008e-158	3.01921e-156	NM_gene43269	KDO51171.1 hypothetical protein CISIN_1g020219mg [Citrus sinensis]	-	-	-	-	-	GO:0008967//phosphoglycolate phosphatase activity;GO:0016787//hydrolase activity;GO:0016791//phosphatase activity;GO:0016862//intramolecular oxidoreductase activity, interconverting keto- and enol-groups;GO:0018784//(S)-2-haloacid dehalogenase activity	GO:0006805//xenobiotic metabolic process;GO:0008152//metabolic process;GO:0009853//photorespiration;GO:0015671//oxygen transport;GO:0019509//L-methionine salvage from methylthioadenosine;GO:0043094//cellular metabolic compound salvage	--	protein_coding
NM_gene25481	1	4.81745e-158	1.34006e-155	UCC1	XP_006450887.1 uclacyanin 1 [Citrus clementina]	-	-	-	-	-	GO:0003674//molecular_function;GO:0003824//catalytic activity;GO:0005488//binding;GO:0005507//copper ion binding;GO:0009055//electron transfer activity;GO:0016491//oxidoreductase activity;GO:0043167//ion binding;GO:0043169//cation binding;GO:0046872//metal ion binding	GO:0006091//generation of precursor metabolites and energy;GO:0008150//biological_process;GO:0008152//metabolic process;GO:0009987//cellular process;GO:0015979//photosynthesis;GO:0022900//electron transport chain;GO:0044237//cellular metabolic process	--	protein_coding
NM_gene46545	1	7.10998e-158	1.96811e-155	NM_gene46545	XP_006485063.1 uncharacterized protein LOC102618549 [Citrus sinensis]	-	-	-	-	-	-	-	--	protein_coding
NM_gene15782	1	3.77514e-156	1.03992e-153	PAE8	XP_006432881.1 pectin acetylesterase 8 isoform X1 [Citrus clementina]	-	-	-	-	-	GO:0008236//serine-type peptidase activity;GO:0016787//hydrolase activity	GO:0006508//proteolysis	--	protein_coding
NM_gene49119	1	3.94866e-156	1.08247e-153	XYL1	XP_006484460.1 alpha-xylosidase 1 [Citrus sinensis]	-	-	-	-	GO:0005575//cellular_component;GO:0005576//extracellular region;GO:0005618//cell wall;GO:0005622//intracellular anatomical structure;GO:0005737//cytoplasm;GO:0005911//cell-cell junction;GO:0009505//plant-type cell wall;GO:0009506//plasmodesma;GO:0009507//chloroplast;GO:0009536//plastid;GO:0030054//cell junction;GO:0030312//external encapsulating structure;GO:0043226//organelle;GO:0043227//membran…	GO:0003674//molecular_function;GO:0003824//catalytic activity;GO:0004553//hydrolase activity, hydrolyzing O-glycosyl compounds;GO:0005488//binding;GO:0009044//xylan 1,4-beta-xylosidase activity;GO:0016787//hydrolase activity;GO:0016798//hydrolase activity, acting on glycosyl bonds;GO:0030246//carbohydrate binding;GO:0046556//alpha-L-arabinofuranosidase activity;GO:0061634//alpha-D-xyloside xylohy…	GO:0000272//polysaccharide catabolic process;GO:0005975//carbohydrate metabolic process;GO:0005976//polysaccharide metabolic process;GO:0006073//cellular glucan metabolic process;GO:0008150//biological_process;GO:0008152//metabolic process;GO:0009056//catabolic process;GO:0009057//macromolecule catabolic process;GO:0009987//cellular process;GO:0010035//response to inorganic substance;GO:0010038//…	--	protein_coding
NM_gene64320	1	5.28876e-156	1.44286e-153	PMEI7	XP_006490090.1 21 kDa protein [Citrus sinensis]	-	-	-	-	-	GO:0003714//transcription corepressor activity;GO:0004857//enzyme inhibitor activity	-	--	protein_coding
NM_gene34951	1	8.17903e-156	2.2207e-153	PDCB2	XP_006440740.1 PLASMODESMATA CALLOSE-BINDING PROTEIN 3 [Citrus clementina]	-	-	-	-	-	-	-	--	protein_coding
NM_gene16787	1	9.02373e-156	2.43838e-153	DFC	KDO80906.1 hypothetical protein CISIN_1g031458mg [Citrus sinensis]	-	-	-	-	-	-	-	--	protein_coding
NM_gene49378	1	4.52626e-155	1.21729e-152	HSP26-A	KDO46806.1 hypothetical protein CISIN_1g027333mg [Citrus sinensis]	Metabolism;Metabolism	Global and overview maps;Metabolism of other amino acids	ko01100//Metabolic pathways;ko00480//Glutathione metabolism	K00799;K00799	-	GO:0005515//protein binding;GO:0015035//protein-disulfide reductase activity;GO:0016034//maleylacetoacetate isomerase activity	GO:0006559//L-phenylalanine catabolic process;GO:0006572//tyrosine catabolic process;GO:0006749//glutathione metabolic process;GO:0006790//sulfur compound metabolic process;GO:0045454//cell redox homeostasis	--	protein_coding
NM_gene39016	1	4.84942e-154	1.29804e-151	NPF4.4	XP_006423955.1 protein NRT1/ PTR FAMILY 4.5 [Citrus clementina]	-	-	-	-	GO:0016020//membrane	GO:0022857//transmembrane transporter activity	GO:0055085//transmembrane transport	--	protein_coding
NM_gene34664	1	7.94064e-154	2.11549e-151	SKU5	GAY43490.1 hypothetical protein CUMW_074860, partial [Citrus unshiu]	-	-	-	-	GO:0005575//cellular_component;GO:0005576//extracellular region;GO:0005618//cell wall;GO:0005622//intracellular anatomical structure;GO:0005737//cytoplasm;GO:0005773//vacuole;GO:0005774//vacuolar membrane;GO:0005886//plasma membrane;GO:0005911//cell-cell junction;GO:0009505//plant-type cell wall;GO:0009506//plasmodesma;GO:0016020//membrane;GO:0030054//cell junction;GO:0030312//external encapsulat…	GO:0003674//molecular_function;GO:0003824//catalytic activity;GO:0005375//copper ion transmembrane transporter activity;GO:0005488//binding;GO:0005507//copper ion binding;GO:0016491//oxidoreductase activity;GO:0016722//oxidoreductase activity, acting on metal ions;GO:0043167//ion binding;GO:0043169//cation binding;GO:0046872//metal ion binding;GO:0046914//transition metal ion binding	GO:0000902//cell morphogenesis;GO:0006825//copper ion transport;GO:0008150//biological_process;GO:0008152//metabolic process;GO:0009653//anatomical structure morphogenesis;GO:0009826//unidimensional cell growth;GO:0009932//cell tip growth;GO:0009987//cellular process;GO:0016043//cellular component organization;GO:0016049//cell growth;GO:0032502//developmental process;GO:0032989//cellular componen…	--	protein_coding
NM_gene27761	1	9.05774e-154	2.40182e-151	SBT1.8	ESR66053.1 hypothetical protein CICLE_v10007510mg [Citrus clementina]	-	-	-	-	GO:0005575//cellular_component;GO:0005576//extracellular region;GO:0005618//cell wall;GO:0005622//intracellular anatomical structure;GO:0005737//cytoplasm;GO:0005794//Golgi apparatus;GO:0005911//cell-cell junction;GO:0009505//plant-type cell wall;GO:0009506//plasmodesma;GO:0012505//endomembrane system;GO:0030054//cell junction;GO:0030312//external encapsulating structure;GO:0043226//organelle;GO:…	GO:0003674//molecular_function;GO:0003824//catalytic activity;GO:0004175//endopeptidase activity;GO:0004252//serine-type endopeptidase activity;GO:0008233//peptidase activity;GO:0008236//serine-type peptidase activity;GO:0016787//hydrolase activity;GO:0017171//serine hydrolase activity;GO:0140096//catalytic activity, acting on a protein	GO:0006508//proteolysis;GO:0006807//nitrogen compound metabolic process;GO:0008150//biological_process;GO:0008152//metabolic process;GO:0009306//protein secretion;GO:0019538//protein metabolic process;GO:0043170//macromolecule metabolic process;GO:0044238//primary metabolic process;GO:0071704//organic substance metabolic process;GO:1901564//organonitrogen compound metabolic process	--	protein_coding
NM_gene13423	1	2.93928e-152	7.75779e-150	AS1	XP_006468218.2 polyphenol oxidase, chloroplastic-like [Citrus sinensis]	Metabolism;Metabolism;Metabolism;Metabolism	Global and overview maps;Global and overview maps;Amino acid metabolism;Biosynthesis of other secondary metabolites	ko01100//Metabolic pathways;ko01110//Biosynthesis of secondary metabolites;ko00350//Tyrosine metabolism;ko00950//Isoquinoline alkaloid biosynthesis	K00422;K00422;K00422;K00422	-	GO:0004097//catechol oxidase activity;GO:0016491//oxidoreductase activity	-	--	protein_coding
NM_gene22313	1	2.06635e-151	5.40739e-149	NM_gene22313	XP_006450972.1 uncharacterized protein LOC18055681 [Citrus clementina]	-	-	-	-	-	GO:0004462//lactoylglutathione lyase activity;GO:0008687//3,4-dihydroxyphenylacetate 2,3-dioxygenase activity;GO:0018577//catechol 2,3-dioxygenase activity	GO:0005975//carbohydrate metabolic process;GO:0009712//catechol-containing compound metabolic process;GO:0051596//methylglyoxal catabolic process	--	protein_coding
NM_gene40619	1	2.06782e-151	5.40739e-149	NM_gene40619	XP_006481354.1 cysteine-rich and transmembrane domain-containing protein WIH1-like isoform X1 [Citrus sinensis]	-	-	-	-	-	-	-	--	protein_coding
NM_gene03900	1	1.54336e-150	4.01742e-148	PATL3	XP_006426421.1 patellin-3 [Citrus clementina]	-	-	-	-	-	-	-	--	protein_coding
NM_gene55120	1	3.04306e-150	7.88499e-148	At2g14610	XP_006486822.1 pathogenesis-related protein 1-like [Citrus sinensis]	Organismal Systems;Environmental Information Processing;Environmental Information Processing	Environmental adaptation;Signal transduction;Signal transduction	ko04626//Plant-pathogen interaction;ko04075//Plant hormone signal transduction;ko04016//MAPK signaling pathway - plant	K13449;K13449;K13449	-	-	-	--	protein_coding
NM_gene58344	1	2.45353e-149	6.32856e-147	CIPK1	XP_006419227.1 CBL-interacting serine/threonine-protein kinase 1 isoform X2 [Citrus clementina]	-	-	-	-	GO:0005575//cellular_component;GO:0005622//intracellular anatomical structure;GO:0005634//nucleus;GO:0005737//cytoplasm;GO:0005886//plasma membrane;GO:0016020//membrane;GO:0043226//organelle;GO:0043227//membrane-bounded organelle;GO:0043229//intracellular organelle;GO:0043231//intracellular membrane-bounded organelle;GO:0071944//cell periphery	GO:0000166//nucleotide binding;GO:0003674//molecular_function;GO:0003824//catalytic activity;GO:0004672//protein kinase activity;GO:0004674//protein serine/threonine kinase activity;GO:0005488//binding;GO:0005524//ATP binding;GO:0016301//kinase activity;GO:0016709//oxidoreductase activity, acting on paired donors, with incorporation or reduction of molecular oxygen, NAD(P)H as one donor, and inco…	GO:0001101//response to acid chemical;GO:0006464//cellular protein modification process;GO:0006468//protein phosphorylation;GO:0006744//ubiquinone biosynthetic process;GO:0006793//phosphorus metabolic process;GO:0006796//phosphate-containing compound metabolic process;GO:0006807//nitrogen compound metabolic process;GO:0006950//response to stress;GO:0006970//response to osmotic stress;GO:0007154//…	--	protein_coding
NM_gene55540	1	3.80482e-149	9.76962e-147	AOS3	XP_006423164.1 allene oxide synthase 3 [Citrus clementina]	Metabolism;Metabolism;Metabolism	Global and overview maps;Global and overview maps;Lipid metabolism	ko01100//Metabolic pathways;ko01110//Biosynthesis of secondary metabolites;ko00592//alpha-Linolenic acid metabolism	K01723;K01723;K01723	GO:0005575//cellular_component;GO:0005622//intracellular anatomical structure;GO:0005737//cytoplasm;GO:0009507//chloroplast;GO:0009536//plastid;GO:0043226//organelle;GO:0043227//membrane-bounded organelle;GO:0043229//intracellular organelle;GO:0043231//intracellular membrane-bounded organelle	GO:0003674//molecular_function;GO:0003824//catalytic activity;GO:0004497//monooxygenase activity;GO:0005488//binding;GO:0005506//iron ion binding;GO:0016491//oxidoreductase activity;GO:0016705//oxidoreductase activity, acting on paired donors, with incorporation or reduction of molecular oxygen;GO:0016829//lyase activity;GO:0016835//carbon-oxygen lyase activity;GO:0016836//hydro-lyase activity;GO…	GO:0006082//organic acid metabolic process;GO:0006629//lipid metabolic process;GO:0006631//fatty acid metabolic process;GO:0006633//fatty acid biosynthetic process;GO:0008150//biological_process;GO:0008152//metabolic process;GO:0008610//lipid biosynthetic process;GO:0009058//biosynthetic process;GO:0009987//cellular process;GO:0016053//organic acid biosynthetic process;GO:0019752//carboxylic acid…	--	protein_coding
NM_gene12861	1	6.48861e-149	1.65857e-146	PCAP1	XP_006448565.1 plasma membrane-associated cation-binding protein 1 [Citrus clementina]	-	-	-	-	GO:0005575//cellular_component;GO:0005622//intracellular anatomical structure;GO:0005737//cytoplasm;GO:0005773//vacuole;GO:0005856//cytoskeleton;GO:0005874//microtubule;GO:0005881//cytoplasmic microtubule;GO:0005886//plasma membrane;GO:0005911//cell-cell junction;GO:0009506//plasmodesma;GO:0009507//chloroplast;GO:0009536//plastid;GO:0015630//microtubule cytoskeleton;GO:0016020//membrane;GO:001899…	GO:0003674//molecular_function;GO:0005488//binding;GO:0005507//copper ion binding;GO:0005509//calcium ion binding;GO:0005515//protein binding;GO:0005516//calmodulin binding;GO:0005543//phospholipid binding;GO:0005546//phosphatidylinositol-4,5-bisphosphate binding;GO:0005547//phosphatidylinositol-3,4,5-trisphosphate binding;GO:0008017//microtubule binding;GO:0008092//cytoskeletal protein binding;G…	GO:0000226//microtubule cytoskeleton organization;GO:0001101//response to acid chemical;GO:0001558//regulation of cell growth;GO:0002237//response to molecule of bacterial origin;GO:0006464//cellular protein modification process;GO:0006497//protein lipidation;GO:0006498//N-terminal protein lipidation;GO:0006499//N-terminal protein myristoylation;GO:0006807//nitrogen compound metabolic process;GO:…	--	protein_coding
NM_gene21069	1	1.87357e-148	4.76762e-146	PAB2	XP_006473293.1 polyadenylate-binding protein 2-like [Citrus sinensis]	Genetic Information Processing;Genetic Information Processing	Folding, sorting and degradation;Translation	ko03018//RNA degradation;ko03015//mRNA surveillance pathway	K13126;K13126	GO:0005575//cellular_component;GO:0005622//intracellular anatomical structure;GO:0005634//nucleus;GO:0005737//cytoplasm;GO:0005829//cytosol;GO:0043226//organelle;GO:0043227//membrane-bounded organelle;GO:0043229//intracellular organelle;GO:0043231//intracellular membrane-bounded organelle	GO:0003674//molecular_function;GO:0003676//nucleic acid binding;GO:0003723//RNA binding;GO:0003729//mRNA binding;GO:0003743//translation initiation factor activity;GO:0005488//binding;GO:0008135//translation factor activity, RNA binding;GO:0097159//organic cyclic compound binding;GO:1901363//heterocyclic compound binding	GO:0000184//nuclear-transcribed mRNA catabolic process, nonsense-mediated decay;GO:0000956//nuclear-transcribed mRNA catabolic process;GO:0006139//nucleobase-containing compound metabolic process;GO:0006401//RNA catabolic process;GO:0006402//mRNA catabolic process;GO:0006412//translation;GO:0006413//translational initiation;GO:0006417//regulation of translation;GO:0006446//regulation of translati…	--	protein_coding
NM_gene17365	1	3.57639e-148	9.06007e-146	PLP2	XP_006434817.1 patatin-like protein 2 [Citrus clementina]	-	-	-	-	-	-	GO:0006629//lipid metabolic process	--	protein_coding
NM_gene34342	1	7.07707e-148	1.78487e-145	NM_gene34342	ESR53163.1 hypothetical protein CICLE_v10022809mg [Citrus clementina]	-	-	-	-	-	-	-	--	protein_coding
NM_gene04867	1	1.23709e-147	3.10619e-145	NM_gene04867	XP_006427660.1 uncharacterized protein LOC18037510 isoform X1 [Citrus clementina]	-	-	-	-	-	-	-	--	protein_coding
NM_gene01713	1	1.47082e-147	3.67679e-145	ATJ8	GAY55449.1 hypothetical protein CUMW_164300 [Citrus unshiu]	-	-	-	-	GO:0005575//cellular_component;GO:0005622//intracellular anatomical structure;GO:0005634//nucleus;GO:0005737//cytoplasm;GO:0009507//chloroplast;GO:0009532//plastid stroma;GO:0009536//plastid;GO:0009570//chloroplast stroma;GO:0043226//organelle;GO:0043227//membrane-bounded organelle;GO:0043229//intracellular organelle;GO:0043231//intracellular membrane-bounded organelle	GO:0005515//protein binding	GO:0006457//protein folding;GO:0008150//biological_process;GO:0009314//response to radiation;GO:0009408//response to heat;GO:0009416//response to light stimulus;GO:0009628//response to abiotic stimulus;GO:0050896//response to stimulus	--	protein_coding
NM_gene57194	1	5.53521e-147	1.37764e-144	NIT4A	XP_006487761.1 bifunctional nitrilase/nitrile hydratase NIT4A-like isoform X2 [Citrus sinensis]	Metabolism;Metabolism;Metabolism	Global and overview maps;Global and overview maps;Metabolism of other amino acids	ko01100//Metabolic pathways;ko01110//Biosynthesis of secondary metabolites;ko00460//Cyanoamino acid metabolism	K13035;K13035;K13035	GO:0005737//cytoplasm;GO:0016021//integral component of membrane	GO:0000257//nitrilase activity;GO:0016410//N-acyltransferase activity;GO:0050126//N-carbamoylputrescine amidase activity	GO:0006497//protein lipidation;GO:0006807//nitrogen compound metabolic process;GO:0009058//biosynthetic process;GO:0009446//putrescine biosynthetic process;GO:0042158//lipoprotein biosynthetic process	--	protein_coding
NM_gene55068	1	9.74577e-147	2.41499e-144	LAX5	XP_006422638.1 auxin transporter-like protein 5 [Citrus clementina]	Environmental Information Processing	Signal transduction	ko04075//Plant hormone signal transduction	K13946	-	-	-	--	protein_coding
NM_gene21503	1	7.82818e-146	1.93138e-143	HMGB2	XP_006435382.1 high mobility group B protein 3 isoform X2 [Citrus clementina]	-	-	-	-	GO:0000785//chromatin;GO:0005575//cellular_component;GO:0005622//intracellular anatomical structure;GO:0005634//nucleus;GO:0005694//chromosome;GO:0005737//cytoplasm;GO:0005829//cytosol;GO:0043226//organelle;GO:0043227//membrane-bounded organelle;GO:0043228//non-membrane-bounded organelle;GO:0043229//intracellular organelle;GO:0043231//intracellular membrane-bounded organelle;GO:0043232//intracell…	GO:0003674//molecular_function;GO:0003676//nucleic acid binding;GO:0003677//DNA binding;GO:0003682//chromatin binding;GO:0003700//DNA-binding transcription factor activity;GO:0005198//structural molecule activity;GO:0005488//binding;GO:0030527//structural constituent of chromatin;GO:0097159//organic cyclic compound binding;GO:0140110//transcription regulator activity;GO:1901363//heterocyclic comp…	GO:0006325//chromatin organization;GO:0006333//chromatin assembly or disassembly;GO:0006355//regulation of transcription, DNA-templated;GO:0006996//organelle organization;GO:0008150//biological_process;GO:0009889//regulation of biosynthetic process;GO:0009987//cellular process;GO:0010468//regulation of gene expression;GO:0010556//regulation of macromolecule biosynthetic process;GO:0016043//cellul…	--	protein_coding
NM_gene00192	1	1.18978e-145	2.92274e-143	CYP84A1	XP_006425557.1 cytochrome P450 84A1 [Citrus clementina]	Metabolism;Metabolism;Metabolism	Global and overview maps;Global and overview maps;Biosynthesis of other secondary metabolites	ko01100//Metabolic pathways;ko01110//Biosynthesis of secondary metabolites;ko00940//Phenylpropanoid biosynthesis	K09755;K09755;K09755	GO:0005575//cellular_component;GO:0005622//intracellular anatomical structure;GO:0005737//cytoplasm;GO:0005783//endoplasmic reticulum;GO:0012505//endomembrane system;GO:0016020//membrane;GO:0016021//integral component of membrane;GO:0031224//intrinsic component of membrane;GO:0043226//organelle;GO:0043227//membrane-bounded organelle;GO:0043229//intracellular organelle;GO:0043231//intracellular me…	GO:0003674//molecular_function;GO:0003824//catalytic activity;GO:0004497//monooxygenase activity;GO:0005488//binding;GO:0005506//iron ion binding;GO:0016491//oxidoreductase activity;GO:0016705//oxidoreductase activity, acting on paired donors, with incorporation or reduction of molecular oxygen;GO:0016709//oxidoreductase activity, acting on paired donors, with incorporation or reduction of molecu…	GO:0006725//cellular aromatic compound metabolic process;GO:0008150//biological_process;GO:0008152//metabolic process;GO:0009058//biosynthetic process;GO:0009314//response to radiation;GO:0009411//response to UV;GO:0009416//response to light stimulus;GO:0009628//response to abiotic stimulus;GO:0009698//phenylpropanoid metabolic process;GO:0009699//phenylpropanoid biosynthetic process;GO:0009808//…	--	protein_coding
NM_gene44879	1	1.69327e-145	4.14164e-143	CML46	XP_006431170.1 probable calcium-binding protein CML45 [Citrus clementina]	Organismal Systems;Environmental Information Processing;Environmental Information Processing	Environmental adaptation;Signal transduction;Signal transduction	ko04626//Plant-pathogen interaction;ko04016//MAPK signaling pathway - plant;ko04070//Phosphatidylinositol signaling system	K02183;K02183;K02183	-	GO:0003674//molecular_function;GO:0004553//hydrolase activity, hydrolyzing O-glycosyl compounds;GO:0005488//binding;GO:0005509//calcium ion binding;GO:0005515//protein binding;GO:0043167//ion binding;GO:0043169//cation binding;GO:0046872//metal ion binding	GO:0000272//polysaccharide catabolic process	--	protein_coding
NM_gene08403	1	4.85902e-145	1.18339e-142	DIR1	XP_006448002.1 putative lipid-transfer protein DIR1 [Citrus clementina]	-	-	-	-	GO:0005576//extracellular region	-	-	--	protein_coding
NM_gene09279	1	6.49656e-145	1.57544e-142	At4g27270	XP_006467937.1 probable NAD(P)H dehydrogenase (quinone) FQR1-like 1 isoform X1 [Citrus sinensis]	Metabolism;Metabolism;Metabolism	Global and overview maps;Global and overview maps;Metabolism of cofactors and vitamins	ko01100//Metabolic pathways;ko01110//Biosynthesis of secondary metabolites;ko00130//Ubiquinone and other terpenoid-quinone biosynthesis	K03809;K03809;K03809	-	GO:0003955//NAD(P)H dehydrogenase (quinone) activity;GO:0009055//electron transfer activity;GO:0010181//FMN binding;GO:0016491//oxidoreductase activity	-	--	protein_coding
NM_gene05671	1	3.56651e-144	8.61214e-142	ACT7	XP_006427855.1 actin-7 [Citrus clementina]	-	-	-	-	GO:0005575//cellular_component;GO:0005618//cell wall;GO:0005622//intracellular anatomical structure;GO:0005634//nucleus;GO:0005730//nucleolus;GO:0005737//cytoplasm;GO:0005739//mitochondrion;GO:0005829//cytosol;GO:0005856//cytoskeleton;GO:0005886//plasma membrane;GO:0005911//cell-cell junction;GO:0009506//plasmodesma;GO:0009507//chloroplast;GO:0009526//plastid envelope;GO:0009532//plastid stroma;G…	GO:0000166//nucleotide binding;GO:0003674//molecular_function;GO:0005198//structural molecule activity;GO:0005200//structural constituent of cytoskeleton;GO:0005488//binding;GO:0005524//ATP binding;GO:0017076//purine nucleotide binding;GO:0030554//adenyl nucleotide binding;GO:0032553//ribonucleotide binding;GO:0032555//purine ribonucleotide binding;GO:0032559//adenyl ribonucleotide binding;GO:003…	GO:0006950//response to stress;GO:0006996//organelle organization;GO:0007010//cytoskeleton organization;GO:0007275//multicellular organism development;GO:0008150//biological_process;GO:0009314//response to radiation;GO:0009416//response to light stimulus;GO:0009611//response to wounding;GO:0009628//response to abiotic stimulus;GO:0009653//anatomical structure morphogenesis;GO:0009719//response to…	--	protein_coding
NM_gene40062	1	4.28898e-144	1.03128e-141	NM_gene40062	ESR42354.1 hypothetical protein CICLE_v10012173mg [Citrus clementina]	-	-	-	-	-	GO:0008967//phosphoglycolate phosphatase activity;GO:0016787//hydrolase activity;GO:0016791//phosphatase activity;GO:0016862//intramolecular oxidoreductase activity, interconverting keto- and enol-groups;GO:0018784//(S)-2-haloacid dehalogenase activity	GO:0006805//xenobiotic metabolic process;GO:0008152//metabolic process;GO:0009853//photorespiration;GO:0015671//oxygen transport;GO:0019509//L-methionine salvage from methylthioadenosine;GO:0043094//cellular metabolic compound salvage	--	protein_coding
NM_gene39500	1	2.60993e-143	6.24909e-141	TIP1-1	XP_006428460.1 aquaporin TIP1-1 [Citrus clementina]	-	-	-	-	GO:0016020//membrane	GO:0015267//channel activity	GO:0055085//transmembrane transport	--	protein_coding
NM_gene24198	1	2.70514e-143	6.44982e-141	SBT1.8	GAY37658.1 hypothetical protein CUMW_030740 [Citrus unshiu]	-	-	-	-	GO:0005575//cellular_component;GO:0005576//extracellular region;GO:0005618//cell wall;GO:0005622//intracellular anatomical structure;GO:0005737//cytoplasm;GO:0005794//Golgi apparatus;GO:0005911//cell-cell junction;GO:0009505//plant-type cell wall;GO:0009506//plasmodesma;GO:0012505//endomembrane system;GO:0030054//cell junction;GO:0030312//external encapsulating structure;GO:0043226//organelle;GO:…	GO:0003674//molecular_function;GO:0003824//catalytic activity;GO:0004175//endopeptidase activity;GO:0004252//serine-type endopeptidase activity;GO:0008233//peptidase activity;GO:0008236//serine-type peptidase activity;GO:0016787//hydrolase activity;GO:0017171//serine hydrolase activity;GO:0140096//catalytic activity, acting on a protein	GO:0006508//proteolysis;GO:0006807//nitrogen compound metabolic process;GO:0008150//biological_process;GO:0008152//metabolic process;GO:0009306//protein secretion;GO:0019538//protein metabolic process;GO:0043170//macromolecule metabolic process;GO:0044238//primary metabolic process;GO:0071704//organic substance metabolic process;GO:1901564//organonitrogen compound metabolic process	--	protein_coding
NM_gene05159	1	2.70507e-141	6.42266e-139	GSVIVT00023967001	GAY64972.1 hypothetical protein CUMW_237690 [Citrus unshiu]	Metabolism;Metabolism;Metabolism	Global and overview maps;Global and overview maps;Biosynthesis of other secondary metabolites	ko01100//Metabolic pathways;ko01110//Biosynthesis of secondary metabolites;ko00940//Phenylpropanoid biosynthesis	K00430;K00430;K00430	GO:0005575//cellular_component;GO:0005576//extracellular region	GO:0003674//molecular_function;GO:0003824//catalytic activity;GO:0004601//peroxidase activity;GO:0005488//binding;GO:0008679//2-hydroxy-3-oxopropionate reductase activity;GO:0016209//antioxidant activity;GO:0016491//oxidoreductase activity;GO:0016684//oxidoreductase activity, acting on peroxide as acceptor;GO:0020037//heme binding;GO:0043167//ion binding;GO:0043169//cation binding;GO:0046872//met…	GO:0006950//response to stress;GO:0006979//response to oxidative stress;GO:0008150//biological_process;GO:0008152//metabolic process;GO:0009056//catabolic process;GO:0009636//response to toxic substance;GO:0009987//cellular process;GO:0016999//antibiotic metabolic process;GO:0017001//antibiotic catabolic process;GO:0042221//response to chemical;GO:0042743//hydrogen peroxide metabolic process;GO:0…	--	protein_coding
NM_gene58793	1	2.98346e-141	7.05415e-139	GIP2	XP_006419822.1 basic 7S globulin [Citrus clementina]	-	-	-	-	-	-	-	--	protein_coding
NM_gene57192	1	2.01127e-140	4.73575e-138	NM_gene57192	KDO42898.1 hypothetical protein CISIN_1g031928mg [Citrus sinensis]	-	-	-	-	-	-	-	--	protein_coding
NM_gene01721	1	2.73296e-140	6.40845e-138	CYP83B1	XP_006427664.2 cytochrome P450 83B1 [Citrus clementina]	-	-	-	-	-	GO:0005506//iron ion binding;GO:0016705//oxidoreductase activity, acting on paired donors, with incorporation or reduction of molecular oxygen;GO:0020037//heme binding	-	--	protein_coding
NM_gene02297	1	9.65042e-140	2.25359e-137	CYP73A16	XP_006432069.1 trans-cinnamate 4-monooxygenase [Citrus clementina]	Metabolism;Metabolism;Metabolism;Metabolism;Metabolism;Metabolism	Global and overview maps;Global and overview maps;Biosynthesis of other secondary metabolites;Biosynthesis of other secondary metabolites;Metabolism of cofactors and vitamins;Biosynthesis of other secondary metabolites	ko01100//Metabolic pathways;ko01110//Biosynthesis of secondary metabolites;ko00940//Phenylpropanoid biosynthesis;ko00941//Flavonoid biosynthesis;ko00130//Ubiquinone and other terpenoid-quinone biosynthesis;ko00945//Stilbenoid, diarylheptanoid and gingerol biosynthesis	K00487;K00487;K00487;K00487;K00487;K00487	-	GO:0005506//iron ion binding;GO:0016705//oxidoreductase activity, acting on paired donors, with incorporation or reduction of molecular oxygen;GO:0020037//heme binding	-	--	protein_coding
NM_gene10878	1	1.30104e-139	3.02576e-137	NM_gene10878	GAY61598.1 hypothetical protein CUMW_211200 [Citrus unshiu]	-	-	-	-	-	-	-	--	protein_coding
NM_gene60911	1	1.67954e-139	3.8901e-137	BAG7	XP_006490112.1 BAG family molecular chaperone regulator 7 [Citrus sinensis]	-	-	-	-	GO:0005575//cellular_component;GO:0005622//intracellular anatomical structure;GO:0005737//cytoplasm;GO:0005783//endoplasmic reticulum;GO:0005886//plasma membrane;GO:0005911//cell-cell junction;GO:0009506//plasmodesma;GO:0012505//endomembrane system;GO:0016020//membrane;GO:0030054//cell junction;GO:0043226//organelle;GO:0043227//membrane-bounded organelle;GO:0043229//intracellular organelle;GO:004…	GO:0003674//molecular_function;GO:0005488//binding;GO:0005515//protein binding;GO:0005516//calmodulin binding;GO:0051087//chaperone binding	GO:0006457//protein folding;GO:0006950//response to stress;GO:0006986//response to unfolded protein;GO:0008150//biological_process;GO:0009266//response to temperature stimulus;GO:0009408//response to heat;GO:0009409//response to cold;GO:0009605//response to external stimulus;GO:0009607//response to biotic stimulus;GO:0009628//response to abiotic stimulus;GO:0009987//cellular process;GO:0010033//r…	--	protein_coding
NM_gene50996	1	1.91059e-138	4.40725e-136	EF1	KDO48480.1 hypothetical protein CISIN_1g0132372mg [Citrus sinensis]	Genetic Information Processing	Translation	ko03013//Nucleocytoplasmic transport	K03231	GO:0005737//cytoplasm	GO:0003743//translation initiation factor activity;GO:0003746//translation elongation factor activity;GO:0003747//translation release factor activity;GO:0003924//GTPase activity;GO:0004781//sulfate adenylyltransferase (ATP) activity;GO:0005525//GTP binding	GO:0000103//sulfate assimilation;GO:0001514//selenocysteine incorporation;GO:0006412//translation;GO:0006413//translational initiation;GO:0006414//translational elongation;GO:0006415//translational termination;GO:0006950//response to stress	--	protein_coding
NM_gene63563	1	5.6441e-137	1.29668e-134	atpA	RXI10078.1 hypothetical protein DVH24_026585 [Malus domestica]	Metabolism;Metabolism;Metabolism	Global and overview maps;Energy metabolism;Energy metabolism	ko01100//Metabolic pathways;ko00190//Oxidative phosphorylation;ko00195//Photosynthesis	K02111;K02111;K02111	GO:0000275//mitochondrial proton-transporting ATP synthase complex, catalytic sector F(1);GO:0000276//mitochondrial proton-transporting ATP synthase complex, coupling factor F(o);GO:0005575//cellular_component;GO:0005622//intracellular anatomical structure;GO:0005737//cytoplasm;GO:0009288//bacterial-type flagellum;GO:0009507//chloroplast;GO:0009534//chloroplast thylakoid;GO:0009535//chloroplast t…	GO:0000166//nucleotide binding;GO:0003674//molecular_function;GO:0003824//catalytic activity;GO:0005215//transporter activity;GO:0005488//binding;GO:0005524//ATP binding;GO:0008324//cation transmembrane transporter activity;GO:0008553//P-type proton-exporting transporter activity;GO:0015075//ion transmembrane transporter activity;GO:0015078//proton transmembrane transporter activity;GO:0015318//i…	GO:0001539//cilium or flagellum-dependent cell motility;GO:0006139//nucleobase-containing compound metabolic process;GO:0006163//purine nucleotide metabolic process;GO:0006164//purine nucleotide biosynthetic process;GO:0006725//cellular aromatic compound metabolic process;GO:0006753//nucleoside phosphate metabolic process;GO:0006754//ATP biosynthetic process;GO:0006793//phosphorus metabolic proce…	--	protein_coding
NM_gene04134	1	8.12073e-137	1.85814e-134	SBT1.5	XP_006465816.1 subtilisin-like protease SBT1.5 [Citrus sinensis]	-	-	-	-	GO:0005575//cellular_component;GO:0005576//extracellular region	GO:0003674//molecular_function;GO:0003824//catalytic activity;GO:0004175//endopeptidase activity;GO:0004252//serine-type endopeptidase activity;GO:0008233//peptidase activity;GO:0008236//serine-type peptidase activity;GO:0016787//hydrolase activity;GO:0017171//serine hydrolase activity;GO:0140096//catalytic activity, acting on a protein	GO:0006508//proteolysis;GO:0006807//nitrogen compound metabolic process;GO:0008150//biological_process;GO:0008152//metabolic process;GO:0009306//protein secretion;GO:0019538//protein metabolic process;GO:0043170//macromolecule metabolic process;GO:0044238//primary metabolic process;GO:0071704//organic substance metabolic process;GO:1901564//organonitrogen compound metabolic process	--	protein_coding
NM_gene39851	1	2.8775e-136	6.55768e-134	CCOAOMT1	XP_006428886.1 caffeoyl-CoA O-methyltransferase [Citrus clementina]	Metabolism;Metabolism;Metabolism;Metabolism;Metabolism	Global and overview maps;Global and overview maps;Biosynthesis of other secondary metabolites;Biosynthesis of other secondary metabolites;Biosynthesis of other secondary metabolites	ko01100//Metabolic pathways;ko01110//Biosynthesis of secondary metabolites;ko00940//Phenylpropanoid biosynthesis;ko00941//Flavonoid biosynthesis;ko00945//Stilbenoid, diarylheptanoid and gingerol biosynthesis	K00588;K00588;K00588;K00588;K00588	-	GO:0008171//O-methyltransferase activity	-	--	protein_coding
NM_gene34477	1	5.37948e-135	1.22106e-132	FLZ2	ESR53368.1 hypothetical protein CICLE_v10021925mg [Citrus clementina]	-	-	-	-	-	-	-	--	protein_coding
NM_gene28808	1	4.15011e-134	9.38256e-132	At1g18980	XP_006439687.1 germin-like protein 1-1 [Citrus clementina]	-	-	-	-	-	-	-	--	protein_coding
NM_gene32527	1	1.07976e-133	2.43143e-131	NM_gene32527	KDO65913.1 hypothetical protein CISIN_1g039717mg [Citrus sinensis]	-	-	-	-	-	GO:0003674//molecular_function;GO:0003824//catalytic activity;GO:0005488//binding;GO:0009055//electron transfer activity;GO:0016491//oxidoreductase activity;GO:0043167//ion binding;GO:0043169//cation binding;GO:0046872//metal ion binding	GO:0006091//generation of precursor metabolites and energy;GO:0008150//biological_process;GO:0008152//metabolic process;GO:0009987//cellular process;GO:0022900//electron transport chain;GO:0044237//cellular metabolic process	--	protein_coding
NM_gene08052	1	5.83816e-133	1.30946e-130	ACO1	NP_001275812.1 ACC oxidase [Citrus sinensis]	Metabolism;Metabolism;Metabolism	Global and overview maps;Global and overview maps;Amino acid metabolism	ko01100//Metabolic pathways;ko01110//Biosynthesis of secondary metabolites;ko00270//Cysteine and methionine metabolism	K05933;K05933;K05933	-	GO:0003674//molecular_function;GO:0003824//catalytic activity;GO:0005488//binding;GO:0009815//1-aminocyclopropane-1-carboxylate oxidase activity;GO:0016491//oxidoreductase activity;GO:0016638//oxidoreductase activity, acting on the CH-NH2 group of donors;GO:0016641//oxidoreductase activity, acting on the CH-NH2 group of donors, oxygen as acceptor;GO:0019842//vitamin binding;GO:0030246//carbohydra…	GO:0000003//reproduction;GO:0001101//response to acid chemical;GO:0003006//developmental process involved in reproduction;GO:0006950//response to stress;GO:0006952//defense response;GO:0007275//multicellular organism development;GO:0007568//aging;GO:0008150//biological_process;GO:0008152//metabolic process;GO:0009058//biosynthetic process;GO:0009605//response to external stimulus;GO:0009607//resp…	--	protein_coding
NM_gene21365	1	6.30266e-133	1.40807e-130	GASA1	GAY42917.1 hypothetical protein CUMW_070650 [Citrus unshiu]	-	-	-	-	-	-	-	--	protein_coding
NM_gene51956	1	6.90838e-133	1.53735e-130	WLIM1	XP_006422808.1 LIM domain-containing protein WLIM1 [Citrus clementina]	-	-	-	-	-	GO:0003674//molecular_function;GO:0005488//binding;GO:0043167//ion binding;GO:0043169//cation binding;GO:0046872//metal ion binding	-	--	protein_coding
NM_gene18982	1	1.17448e-132	2.6034e-130	NM_gene18982	XP_006432432.1 sigma factor binding protein 1, chloroplastic [Citrus clementina]	-	-	-	-	GO:0005575//cellular_component;GO:0005622//intracellular anatomical structure;GO:0005634//nucleus;GO:0005737//cytoplasm;GO:0009507//chloroplast;GO:0009536//plastid;GO:0043226//organelle;GO:0043227//membrane-bounded organelle;GO:0043229//intracellular organelle;GO:0043231//intracellular membrane-bounded organelle	-	GO:0002376//immune system process;GO:0006355//regulation of transcription, DNA-templated;GO:0006950//response to stress;GO:0006952//defense response;GO:0006955//immune response;GO:0008150//biological_process;GO:0009314//response to radiation;GO:0009416//response to light stimulus;GO:0009605//response to external stimulus;GO:0009607//response to biotic stimulus;GO:0009617//response to bacterium;GO…	--	protein_coding
NM_gene58892	1	2.08133e-132	4.59562e-130	FRL4B	XP_006419936.2 FRIGIDA-like protein 4a [Citrus clementina]	-	-	-	-	-	-	-	--	protein_coding
NM_gene21364	1	2.28557e-132	5.02702e-130	GASA1	XP_006435177.1 snakin-2 [Citrus clementina]	-	-	-	-	GO:0005575//cellular_component;GO:0005576//extracellular region;GO:0005618//cell wall;GO:0009505//plant-type cell wall;GO:0030312//external encapsulating structure;GO:0071944//cell periphery	-	GO:0000902//cell morphogenesis;GO:0001101//response to acid chemical;GO:0006950//response to stress;GO:0006952//defense response;GO:0007154//cell communication;GO:0007165//signal transduction;GO:0008150//biological_process;GO:0009653//anatomical structure morphogenesis;GO:0009719//response to endogenous stimulus;GO:0009725//response to hormone;GO:0009737//response to abscisic acid;GO:0009739//res…	--	protein_coding
NM_gene29073	1	7.38629e-132	1.61831e-129	GAPC1	XP_006476982.1 glyceraldehyde-3-phosphate dehydrogenase GAPC1, cytosolic isoform X1 [Citrus sinensis]	Metabolism;Metabolism;Metabolism;Metabolism;Metabolism;Metabolism	Global and overview maps;Global and overview maps;Global and overview maps;Global and overview maps;Carbohydrate metabolism;Energy metabolism	ko01100//Metabolic pathways;ko01110//Biosynthesis of secondary metabolites;ko01200//Carbon metabolism;ko01230//Biosynthesis of amino acids;ko00010//Glycolysis / Gluconeogenesis;ko00710//Carbon fixation in photosynthetic organisms	K00134;K00134;K00134;K00134;K00134;K00134	GO:0005575//cellular_component;GO:0005622//intracellular anatomical structure;GO:0005737//cytoplasm	GO:0000166//nucleotide binding;GO:0003674//molecular_function;GO:0003824//catalytic activity;GO:0004073//aspartate-semialdehyde dehydrogenase activity;GO:0004365//glyceraldehyde-3-phosphate dehydrogenase (NAD+) (phosphorylating) activity;GO:0005488//binding;GO:0008839//4-hydroxy-tetrahydrodipicolinate reductase;GO:0016491//oxidoreductase activity;GO:0016620//oxidoreductase activity, acting on the…	GO:0005975//carbohydrate metabolic process;GO:0005996//monosaccharide metabolic process;GO:0006006//glucose metabolic process;GO:0006082//organic acid metabolic process;GO:0006090//pyruvate metabolic process;GO:0006091//generation of precursor metabolites and energy;GO:0006094//gluconeogenesis;GO:0006096//glycolytic process;GO:0006139//nucleobase-containing compound metabolic process;GO:0006163//…	--	protein_coding
NM_gene41641	1	1.22114e-131	2.66518e-129	GASA4	XP_006431148.1 gibberellin-regulated protein 4 [Citrus clementina]	-	-	-	-	GO:0005575//cellular_component;GO:0005576//extracellular region	-	GO:0001101//response to acid chemical;GO:0007154//cell communication;GO:0007165//signal transduction;GO:0008150//biological_process;GO:0009719//response to endogenous stimulus;GO:0009725//response to hormone;GO:0009739//response to gibberellin;GO:0009740//gibberellic acid mediated signaling pathway;GO:0009755//hormone-mediated signaling pathway;GO:0009987//cellular process;GO:0010033//response to…	--	protein_coding
NM_gene09704	1	2.80398e-131	6.09636e-129	GLO1	ESR62953.1 hypothetical protein CICLE_v10015533mg [Citrus clementina]	Metabolism;Metabolism;Metabolism;Cellular Processes;Metabolism	Global and overview maps;Global and overview maps;Global and overview maps;Transport and catabolism;Carbohydrate metabolism	ko01100//Metabolic pathways;ko01110//Biosynthesis of secondary metabolites;ko01200//Carbon metabolism;ko04146//Peroxisome;ko00630//Glyoxylate and dicarboxylate metabolism	K11517;K11517;K11517;K11517;K11517	GO:0005737//cytoplasm	GO:0003824//catalytic activity;GO:0003920//GMP reductase activity;GO:0003938//IMP dehydrogenase activity;GO:0004452//isopentenyl-diphosphate delta-isomerase activity;GO:0015930//glutamate synthase activity;GO:0016491//oxidoreductase activity;GO:0016627//oxidoreductase activity, acting on the CH-CH group of donors;GO:0016638//oxidoreductase activity, acting on the CH-NH2 group of donors;GO:0018580…	GO:0000105//histidine biosynthetic process;GO:0006537//glutamate biosynthetic process;GO:0008299//isoprenoid biosynthetic process;GO:0008615//pyridoxine biosynthetic process;GO:0009152//purine ribonucleotide biosynthetic process;GO:0015950//purine nucleotide interconversion	--	protein_coding
NM_gene10755	1	1.83978e-130	3.98474e-128	OMT3	XP_006469069.1 probable O-methyltransferase 3 [Citrus sinensis]	Metabolism;Metabolism	Global and overview maps;Biosynthesis of other secondary metabolites	ko01110//Biosynthesis of secondary metabolites;ko00945//Stilbenoid, diarylheptanoid and gingerol biosynthesis	K16040;K16040	-	GO:0003677//DNA binding;GO:0008168//methyltransferase activity;GO:0008171//O-methyltransferase activity;GO:0008757//S-adenosylmethionine-dependent methyltransferase activity;GO:0046983//protein dimerization activity	GO:0006412//translation;GO:0008299//isoprenoid biosynthetic process;GO:0016051//carbohydrate biosynthetic process;GO:0018364//peptidyl-glutamine methylation;GO:0045892//negative regulation of transcription, DNA-templated	--	protein_coding
NM_gene17362	1	2.24392e-130	4.84159e-128	PLP2	XP_006434815.1 patatin-like protein 2 [Citrus clementina]	-	-	-	-	-	-	GO:0006629//lipid metabolic process	--	protein_coding
NM_gene57819	1	2.44864e-130	5.26328e-128	PIP2-2	XP_006424576.1 aquaporin PIP2-1 [Citrus clementina]	-	-	-	-	GO:0005575//cellular_component;GO:0005886//plasma membrane;GO:0005887//integral component of plasma membrane;GO:0005911//cell-cell junction;GO:0009506//plasmodesma;GO:0016020//membrane;GO:0016021//integral component of membrane;GO:0030054//cell junction;GO:0031224//intrinsic component of membrane;GO:0031226//intrinsic component of plasma membrane;GO:0055044//symplast;GO:0071944//cell periphery	GO:0003674//molecular_function;GO:0005215//transporter activity;GO:0005372//water transmembrane transporter activity;GO:0015250//water channel activity;GO:0015267//channel activity;GO:0015318//inorganic molecular entity transmembrane transporter activity;GO:0022803//passive transmembrane transporter activity;GO:0022857//transmembrane transporter activity	GO:0001101//response to acid chemical;GO:0006810//transport;GO:0006811//ion transport;GO:0006833//water transport;GO:0006855//xenobiotic transmembrane transport;GO:0007275//multicellular organism development;GO:0008150//biological_process;GO:0009653//anatomical structure morphogenesis;GO:0009719//response to endogenous stimulus;GO:0009725//response to hormone;GO:0009737//response to abscisic acid…	--	protein_coding
NM_gene34164	1	3.70801e-130	7.94017e-128	At1g18980	XP_006439687.1 germin-like protein 1-1 [Citrus clementina]	-	-	-	-	-	-	-	--	protein_coding
NM_gene40780	1	9.07819e-130	1.93666e-127	RPS5	TYH02685.1 hypothetical protein ES288_A09G160600v1 [Gossypium darwinii]	Genetic Information Processing	Translation	ko03010//Ribosome	K02989	GO:0000314//organellar small ribosomal subunit;GO:0005840//ribosome;GO:0022627//cytosolic small ribosomal subunit	GO:0003735//structural constituent of ribosome	GO:0006412//translation	--	protein_coding
NM_gene51299	1	1.17108e-129	2.48893e-127	GSVIVT00023967001	XP_006486214.1 peroxidase 4-like [Citrus sinensis]	Metabolism;Metabolism;Metabolism	Global and overview maps;Global and overview maps;Biosynthesis of other secondary metabolites	ko01100//Metabolic pathways;ko01110//Biosynthesis of secondary metabolites;ko00940//Phenylpropanoid biosynthesis	K00430;K00430;K00430	-	GO:0004096//catalase activity;GO:0004601//peroxidase activity;GO:0020037//heme binding	GO:0006979//response to oxidative stress	--	protein_coding
NM_gene44437	1	1.55359e-129	3.28955e-127	AAF	XP_006430568.1 senescence-associated protein AAF, chlorolplastic isoform X1 [Citrus clementina]	-	-	-	-	-	-	-	--	protein_coding
NM_gene55193	1	8.85915e-129	1.86885e-126	WLIM1	XP_006422808.1 LIM domain-containing protein WLIM1 [Citrus clementina]	-	-	-	-	-	GO:0003674//molecular_function;GO:0005488//binding;GO:0043167//ion binding;GO:0043169//cation binding;GO:0046872//metal ion binding	-	--	protein_coding
NM_gene55276	1	1.474e-128	3.0979e-126	NM_gene55276	XP_006486988.1 uncharacterized protein LOC102627881 [Citrus sinensis]	-	-	-	-	-	-	-	--	protein_coding
NM_gene06488	1	6.2016e-128	1.29858e-125	CCR1	XP_006446144.2 cinnamoyl-CoA reductase 1 [Citrus clementina]	-	-	-	-	-	GO:0003824//catalytic activity;GO:0003854//3-beta-hydroxy-delta5-steroid dehydrogenase activity;GO:0003978//UDP-glucose 4-epimerase activity;GO:0004043//L-aminoadipate-semialdehyde dehydrogenase activity;GO:0008712//ADP-glyceromanno-heptose 6-epimerase activity;GO:0016616//oxidoreductase activity, acting on the CH-OH group of donors, NAD or NADP as acceptor;GO:0016655//oxidoreductase activity, ac…	GO:0005975//carbohydrate metabolic process;GO:0006012//galactose metabolic process;GO:0006694//steroid biosynthetic process;GO:0008152//metabolic process;GO:0009243//O antigen biosynthetic process;GO:0009244//lipopolysaccharide core region biosynthetic process;GO:0019878//lysine biosynthetic process via aminoadipic acid	--	protein_coding
NM_gene62832	1	1.9787e-127	4.12806e-125	CML46	ESR56647.1 hypothetical protein CICLE_v10024475mg, partial [Citrus clementina]	Organismal Systems;Environmental Information Processing;Environmental Information Processing	Environmental adaptation;Signal transduction;Signal transduction	ko04626//Plant-pathogen interaction;ko04016//MAPK signaling pathway - plant;ko04070//Phosphatidylinositol signaling system	K02183;K02183;K02183	-	GO:0004553//hydrolase activity, hydrolyzing O-glycosyl compounds;GO:0005509//calcium ion binding	GO:0000272//polysaccharide catabolic process	--	protein_coding
NM_gene48892	1	2.00604e-127	4.16976e-125	WRKY75	XP_006437986.1 probable WRKY transcription factor 75 [Citrus clementina]	-	-	-	-	GO:0005575//cellular_component;GO:0005622//intracellular anatomical structure;GO:0005634//nucleus;GO:0043226//organelle;GO:0043227//membrane-bounded organelle;GO:0043229//intracellular organelle;GO:0043231//intracellular membrane-bounded organelle	GO:0000976//transcription cis-regulatory region binding;GO:0000977//RNA polymerase II transcription regulatory region sequence-specific DNA binding;GO:0000978//RNA polymerase II cis-regulatory region sequence-specific DNA binding;GO:0000987//cis-regulatory region sequence-specific DNA binding;GO:0001067//transcription regulatory region nucleic acid binding;GO:0003674//molecular_function;GO:000367…	GO:0000122//negative regulation of transcription by RNA polymerase II;GO:0006139//nucleobase-containing compound metabolic process;GO:0006351//transcription, DNA-templated;GO:0006355//regulation of transcription, DNA-templated;GO:0006357//regulation of transcription by RNA polymerase II;GO:0006725//cellular aromatic compound metabolic process;GO:0006807//nitrogen compound metabolic process;GO:000…	WRKY	protein_coding
NM_gene14751	1	3.07088e-127	6.35986e-125	GGPS1	XP_006471033.2 geranylgeranyl pyrophosphate synthase, chloroplastic-like [Citrus sinensis]	Metabolism;Metabolism;Metabolism	Global and overview maps;Global and overview maps;Metabolism of terpenoids and polyketides	ko01100//Metabolic pathways;ko01110//Biosynthesis of secondary metabolites;ko00900//Terpenoid backbone biosynthesis	K13789;K13789;K13789	-	GO:0000010//trans-hexaprenyltranstransferase activity;GO:0050347//trans-octaprenyltranstransferase activity	GO:0008299//isoprenoid biosynthetic process;GO:0009234//menaquinone biosynthetic process;GO:0010236//plastoquinone biosynthetic process	--	protein_coding
NM_gene58395	1	3.91465e-127	8.07784e-125	INVC	XP_006488793.1 alkaline/neutral invertase A, mitochondrial [Citrus sinensis]	-	-	-	-	GO:0005575//cellular_component;GO:0005622//intracellular anatomical structure;GO:0005737//cytoplasm;GO:0005739//mitochondrion;GO:0043226//organelle;GO:0043227//membrane-bounded organelle;GO:0043229//intracellular organelle;GO:0043231//intracellular membrane-bounded organelle	GO:0003674//molecular_function;GO:0003824//catalytic activity;GO:0004553//hydrolase activity, hydrolyzing O-glycosyl compounds;GO:0004564//beta-fructofuranosidase activity;GO:0004575//sucrose alpha-glucosidase activity;GO:0015926//glucosidase activity;GO:0016787//hydrolase activity;GO:0016798//hydrolase activity, acting on glycosyl bonds;GO:0033926//glycopeptide alpha-N-acetylgalactosaminidase ac…	GO:0005975//carbohydrate metabolic process;GO:0007623//circadian rhythm;GO:0008150//biological_process;GO:0008152//metabolic process;GO:0010029//regulation of seed germination;GO:0040034//regulation of development, heterochronic;GO:0044238//primary metabolic process;GO:0048506//regulation of timing of meristematic phase transition;GO:0048509//regulation of meristem development;GO:0048510//regulat…	--	protein_coding
NM_gene60958	1	7.31195e-127	1.50335e-124	PMEI7	XP_006421710.1 21 kDa protein [Citrus clementina]	-	-	-	-	-	GO:0003714//transcription corepressor activity;GO:0004857//enzyme inhibitor activity	-	--	protein_coding
NM_gene13673	1	8.41208e-127	1.72329e-124	PM19L	XP_006467552.1 membrane protein PM19L [Citrus sinensis]	-	-	-	-	GO:0005802//trans-Golgi network	GO:0071253//connexin binding	GO:0042998//positive regulation of Golgi to plasma membrane protein transport	--	protein_coding
NM_gene20470	1	1.40724e-125	2.87248e-123	NM_gene20470	XP_006433913.1 blue copper protein [Citrus clementina]	-	-	-	-	-	GO:0003674//molecular_function;GO:0003824//catalytic activity;GO:0005488//binding;GO:0005507//copper ion binding;GO:0009055//electron transfer activity;GO:0016491//oxidoreductase activity;GO:0043167//ion binding;GO:0043169//cation binding;GO:0046872//metal ion binding	GO:0006091//generation of precursor metabolites and energy;GO:0008150//biological_process;GO:0008152//metabolic process;GO:0009987//cellular process;GO:0022900//electron transport chain;GO:0044237//cellular metabolic process	--	protein_coding
NM_gene32514	1	2.35057e-125	4.78084e-123	At5g48740	KDO65931.1 hypothetical protein CISIN_1g002582mg [Citrus sinensis]	-	-	-	-	GO:0005575//cellular_component;GO:0016020//membrane;GO:0016021//integral component of membrane;GO:0031224//intrinsic component of membrane	GO:0000166//nucleotide binding;GO:0003674//molecular_function;GO:0003824//catalytic activity;GO:0004672//protein kinase activity;GO:0004674//protein serine/threonine kinase activity;GO:0005488//binding;GO:0005515//protein binding;GO:0005524//ATP binding;GO:0016301//kinase activity;GO:0016740//transferase activity;GO:0016772//transferase activity, transferring phosphorus-containing groups;GO:00167…	GO:0006464//cellular protein modification process;GO:0006468//protein phosphorylation;GO:0006793//phosphorus metabolic process;GO:0006796//phosphate-containing compound metabolic process;GO:0006807//nitrogen compound metabolic process;GO:0008150//biological_process;GO:0008152//metabolic process;GO:0009987//cellular process;GO:0016310//phosphorylation;GO:0019538//protein metabolic process;GO:00362…	--	protein_coding
NM_gene21381	1	8.03179e-125	1.62776e-122	HSP90	XP_006435195.1 endoplasmin homolog [Citrus clementina]	Organismal Systems;Genetic Information Processing	Environmental adaptation;Folding, sorting and degradation	ko04626//Plant-pathogen interaction;ko04141//Protein processing in endoplasmic reticulum	K09487;K09487	GO:0005575//cellular_component;GO:0005576//extracellular region;GO:0005622//intracellular anatomical structure;GO:0005634//nucleus;GO:0005737//cytoplasm;GO:0005739//mitochondrion;GO:0005773//vacuole;GO:0005774//vacuolar membrane;GO:0005783//endoplasmic reticulum;GO:0005788//endoplasmic reticulum lumen;GO:0005886//plasma membrane;GO:0005911//cell-cell junction;GO:0009506//plasmodesma;GO:0009507//c…	GO:0000166//nucleotide binding;GO:0003674//molecular_function;GO:0003824//catalytic activity;GO:0005488//binding;GO:0005515//protein binding;GO:0005524//ATP binding;GO:0016462//pyrophosphatase activity;GO:0016787//hydrolase activity;GO:0016817//hydrolase activity, acting on acid anhydrides;GO:0016818//hydrolase activity, acting on acid anhydrides, in phosphorus-containing anhydrides;GO:0016887//A…	GO:0001101//response to acid chemical;GO:0002790//peptide secretion;GO:0006457//protein folding;GO:0006508//proteolysis;GO:0006511//ubiquitin-dependent protein catabolic process;GO:0006807//nitrogen compound metabolic process;GO:0006810//transport;GO:0006950//response to stress;GO:0006970//response to osmotic stress;GO:0008104//protein localization;GO:0008150//biological_process;GO:0008152//metab…	--	protein_coding
NM_gene55064	1	9.146e-125	1.84697e-122	TLP1	KDO68003.1 hypothetical protein CISIN_1g018813mg [Citrus sinensis]	-	-	-	-	-	-	-	--	protein_coding
NM_gene24284	1	9.8435e-125	1.98078e-122	LKR/SDH	XP_006474552.1 alpha-aminoadipic semialdehyde synthase isoform X1 [Citrus sinensis]	Metabolism;Metabolism;Metabolism	Global and overview maps;Global and overview maps;Amino acid metabolism	ko01100//Metabolic pathways;ko01110//Biosynthesis of secondary metabolites;ko00310//Lysine degradation	K14157;K14157;K14157	GO:0005575//cellular_component;GO:0005622//intracellular anatomical structure;GO:0005737//cytoplasm	GO:0003674//molecular_function;GO:0003824//catalytic activity;GO:0004753//saccharopine dehydrogenase activity;GO:0008442//3-hydroxyisobutyrate dehydrogenase activity;GO:0008641//ubiquitin-like modifier activating enzyme activity;GO:0016491//oxidoreductase activity;GO:0016645//oxidoreductase activity, acting on the CH-NH group of donors;GO:0016646//oxidoreductase activity, acting on the CH-NH grou…	GO:0006082//organic acid metabolic process;GO:0006084//acetyl-CoA metabolic process;GO:0006091//generation of precursor metabolites and energy;GO:0006139//nucleobase-containing compound metabolic process;GO:0006163//purine nucleotide metabolic process;GO:0006520//cellular amino acid metabolic process;GO:0006553//lysine metabolic process;GO:0006554//lysine catabolic process;GO:0006574//valine cata…	--	protein_coding
NM_gene42548	1	3.39127e-124	6.80004e-122	ADK2	GAY60901.1 hypothetical protein CUMW_205700 [Citrus unshiu]	Metabolism;Metabolism	Global and overview maps;Nucleotide metabolism	ko01100//Metabolic pathways;ko00230//Purine metabolism	K00856;K00856	GO:0005575//cellular_component;GO:0005622//intracellular anatomical structure;GO:0005634//nucleus;GO:0005737//cytoplasm;GO:0005829//cytosol;GO:0005886//plasma membrane;GO:0016020//membrane;GO:0043226//organelle;GO:0043227//membrane-bounded organelle;GO:0043229//intracellular organelle;GO:0043231//intracellular membrane-bounded organelle;GO:0071944//cell periphery	GO:0000166//nucleotide binding;GO:0003674//molecular_function;GO:0003824//catalytic activity;GO:0004001//adenosine kinase activity;GO:0004747//ribokinase activity;GO:0005488//binding;GO:0005507//copper ion binding;GO:0005524//ATP binding;GO:0008662//1-phosphofructokinase activity;GO:0016301//kinase activity;GO:0016740//transferase activity;GO:0016772//transferase activity, transferring phosphorus…	GO:0006139//nucleobase-containing compound metabolic process;GO:0006163//purine nucleotide metabolic process;GO:0006164//purine nucleotide biosynthetic process;GO:0006166//purine ribonucleoside salvage;GO:0006167//AMP biosynthetic process;GO:0006169//adenosine salvage;GO:0006725//cellular aromatic compound metabolic process;GO:0006753//nucleoside phosphate metabolic process;GO:0006793//phosphorus…	--	protein_coding
NM_gene58462	1	5.07773e-123	1.01458e-120	BZIP53	XP_006419404.1 bZIP transcription factor 53 [Citrus clementina]	-	-	-	-	GO:0005737//cytoplasm;GO:0005801//cis-Golgi network;GO:0016020//membrane;GO:0016021//integral component of membrane;GO:0030867//rough endoplasmic reticulum membrane;GO:0033179//proton-transporting V-type ATPase, V0 domain	GO:0003677//DNA binding;GO:0003700//DNA-binding transcription factor activity;GO:0005524//ATP binding;GO:0008017//microtubule binding;GO:0015078//proton transmembrane transporter activity	GO:0000910//cytokinesis;GO:0006260//DNA replication;GO:0006355//regulation of transcription, DNA-templated;GO:0006886//intracellular protein transport;GO:0007059//chromosome segregation;GO:0023041//neuronal signal transduction;GO:0030261//chromosome condensation;GO:0043093//FtsZ-dependent cytokinesis;GO:0090529//cell septum assembly;GO:1902600//proton transmembrane transport	bZIP	protein_coding
NM_gene44895	1	1.65724e-122	3.2997e-120	At5g39570	KDO36694.1 hypothetical protein CISIN_1g017568mg [Citrus sinensis]	-	-	-	-	-	-	-	--	protein_coding
NM_gene19721	1	1.93405e-122	3.83739e-120	NM_gene19721	GAY54143.1 hypothetical protein CUMW_154400 [Citrus unshiu]	-	-	-	-	-	-	-	--	protein_coding
NM_gene57770	1	4.89828e-122	9.68495e-120	KWL1	XP_024035287.1 kiwellin [Citrus clementina]	-	-	-	-	-	-	-	--	protein_coding
NM_gene32474	1	5.78811e-121	1.14046e-118	ATJ20	GAY40053.1 hypothetical protein CUMW_049060 [Citrus unshiu]	-	-	-	-	GO:0005575//cellular_component;GO:0005622//intracellular anatomical structure;GO:0005634//nucleus;GO:0005737//cytoplasm;GO:0009507//chloroplast;GO:0009536//plastid;GO:0043226//organelle;GO:0043227//membrane-bounded organelle;GO:0043229//intracellular organelle;GO:0043231//intracellular membrane-bounded organelle	GO:0005515//protein binding	GO:0006109//regulation of carbohydrate metabolic process;GO:0006457//protein folding;GO:0008150//biological_process;GO:0009408//response to heat;GO:0009889//regulation of biosynthetic process;GO:0009987//cellular process;GO:0010322//regulation of isopentenyl diphosphate biosynthetic process, methylerythritol 4-phosphate pathway;GO:0010565//regulation of cellular ketone metabolic process;GO:001067…	--	protein_coding
NM_gene57056	1	1.7288e-120	3.39455e-118	MIOX1	XP_006470903.1 inositol oxygenase 1-like [Citrus sinensis]	Metabolism;Metabolism;Metabolism	Global and overview maps;Carbohydrate metabolism;Carbohydrate metabolism	ko01100//Metabolic pathways;ko00562//Inositol phosphate metabolism;ko00053//Ascorbate and aldarate metabolism	K00469;K00469;K00469	GO:0005575//cellular_component;GO:0005622//intracellular anatomical structure;GO:0005737//cytoplasm;GO:0005840//ribosome	GO:0003674//molecular_function;GO:0003735//structural constituent of ribosome;GO:0003824//catalytic activity;GO:0004521//endoribonuclease activity;GO:0005488//binding;GO:0005506//iron ion binding;GO:0016491//oxidoreductase activity;GO:0016701//oxidoreductase activity, acting on single donors with incorporation of molecular oxygen;GO:0043167//ion binding;GO:0043169//cation binding;GO:0046872//meta…	GO:0005975//carbohydrate metabolic process;GO:0005996//monosaccharide metabolic process;GO:0006020//inositol metabolic process;GO:0006066//alcohol metabolic process;GO:0006082//organic acid metabolic process;GO:0006412//translation;GO:0006766//vitamin metabolic process;GO:0006767//water-soluble vitamin metabolic process;GO:0008150//biological_process;GO:0008152//metabolic process;GO:0009056//cata…	--	protein_coding
NM_gene12123	1	2.8699e-120	5.6157e-118	PCR2	XP_006469221.1 protein PLANT CADMIUM RESISTANCE 2-like [Citrus sinensis]	-	-	-	-	-	-	-	--	protein_coding
NM_gene38388	1	1.09306e-119	2.13151e-117	NM_gene38388	GAY45006.1 hypothetical protein CUMW_086180 [Citrus unshiu]	-	-	-	-	GO:0005575//cellular_component;GO:0005622//intracellular anatomical structure;GO:0005737//cytoplasm;GO:0005783//endoplasmic reticulum;GO:0005789//endoplasmic reticulum membrane;GO:0012505//endomembrane system;GO:0016020//membrane;GO:0016021//integral component of membrane;GO:0031224//intrinsic component of membrane;GO:0031984//organelle subcompartment;GO:0042175//nuclear outer membrane-endoplasmi…	GO:0003674//molecular_function;GO:0003824//catalytic activity;GO:0004671//protein C-terminal S-isoprenylcysteine carboxyl O-methyltransferase activity;GO:0016229//steroid dehydrogenase activity;GO:0016491//oxidoreductase activity;GO:0016627//oxidoreductase activity, acting on the CH-CH group of donors;GO:0046873//metal ion transmembrane transporter activity	GO:0006481//C-terminal protein methylation;GO:0006629//lipid metabolic process;GO:0008150//biological_process;GO:0008152//metabolic process;GO:0008202//steroid metabolic process;GO:0030001//metal ion transport;GO:0044238//primary metabolic process;GO:0055085//transmembrane transport;GO:0071704//organic substance metabolic process;GO:1901360//organic cyclic compound metabolic process	--	protein_coding
NM_gene62059	1	1.85083e-118	3.59681e-116	SDT1	GAY42546.1 hypothetical protein CUMW_067740 [Citrus unshiu]	-	-	-	-	-	GO:0008967//phosphoglycolate phosphatase activity;GO:0016787//hydrolase activity;GO:0016791//phosphatase activity;GO:0016862//intramolecular oxidoreductase activity, interconverting keto- and enol-groups;GO:0018784//(S)-2-haloacid dehalogenase activity	GO:0006805//xenobiotic metabolic process;GO:0008152//metabolic process;GO:0009853//photorespiration;GO:0019509//L-methionine salvage from methylthioadenosine;GO:0043094//cellular metabolic compound salvage	--	protein_coding
NM_gene15992	1	1.9851e-118	3.84459e-116	NM_gene15992	ESR46335.1 hypothetical protein CICLE_v10001604mg [Citrus clementina]	-	-	-	-	-	-	-	--	protein_coding
NM_gene39176	1	2.30691e-118	4.45265e-116	ARF	AGV54515.1 ADP ribosylation factor [Phaseolus vulgaris]	Cellular Processes	Transport and catabolism	ko04144//Endocytosis	K07937	GO:0005575//cellular_component;GO:0005622//intracellular anatomical structure;GO:0005737//cytoplasm;GO:0005794//Golgi apparatus;GO:0012505//endomembrane system;GO:0043226//organelle;GO:0043227//membrane-bounded organelle;GO:0043229//intracellular organelle;GO:0043231//intracellular membrane-bounded organelle	GO:0000166//nucleotide binding;GO:0001882//nucleoside binding;GO:0001883//purine nucleoside binding;GO:0003674//molecular_function;GO:0003873//6-phosphofructo-2-kinase activity;GO:0003924//GTPase activity;GO:0005488//binding;GO:0005524//ATP binding;GO:0005525//GTP binding;GO:0017076//purine nucleotide binding;GO:0019001//guanyl nucleotide binding;GO:0031683//G-protein beta/gamma-subunit complex b…	GO:0006000//fructose metabolic process;GO:0006810//transport;GO:0007186//G protein-coupled receptor signaling pathway;GO:0008104//protein localization;GO:0008150//biological_process;GO:0015031//protein transport;GO:0015833//peptide transport;GO:0016192//vesicle-mediated transport;GO:0033036//macromolecule localization;GO:0042254//ribosome biogenesis;GO:0042886//amide transport;GO:0045184//establi…	--	protein_coding
NM_gene24892	1	2.34548e-118	4.51176e-116	RPS4	YP_009477461.1 ribosomal protein S4 [Citrus sinensis]	Genetic Information Processing	Translation	ko03010//Ribosome	K02986	GO:0000314//organellar small ribosomal subunit;GO:0005575//cellular_component;GO:0005622//intracellular anatomical structure;GO:0005737//cytoplasm;GO:0005739//mitochondrion;GO:0005840//ribosome;GO:0022627//cytosolic small ribosomal subunit;GO:0032991//protein-containing complex;GO:0043226//organelle;GO:0043227//membrane-bounded organelle;GO:0043228//non-membrane-bounded organelle;GO:0043229//intr…	GO:0003674//molecular_function;GO:0003676//nucleic acid binding;GO:0003723//RNA binding;GO:0003735//structural constituent of ribosome;GO:0005198//structural molecule activity;GO:0005488//binding;GO:0019843//rRNA binding;GO:0097159//organic cyclic compound binding;GO:1901363//heterocyclic compound binding	GO:0006412//translation;GO:0006417//regulation of translation;GO:0006450//regulation of translational fidelity;GO:0008150//biological_process;GO:0009889//regulation of biosynthetic process;GO:0009891//positive regulation of biosynthetic process;GO:0009893//positive regulation of metabolic process;GO:0010468//regulation of gene expression;GO:0010556//regulation of macromolecule biosynthetic proces…	--	protein_coding
NM_gene53244	1	2.62916e-118	5.04035e-116	At5g64080	XP_006423862.1 non-specific lipid-transfer protein-like protein At5g64080 isoform X1 [Citrus clementina]	-	-	-	-	GO:0005575//cellular_component;GO:0005576//extracellular region;GO:0005886//plasma membrane;GO:0016020//membrane;GO:0031224//intrinsic component of membrane;GO:0031225//anchored component of membrane;GO:0031226//intrinsic component of plasma membrane;GO:0046658//anchored component of plasma membrane;GO:0071944//cell periphery	GO:0003674//molecular_function;GO:0005488//binding;GO:0008289//lipid binding	GO:0006810//transport;GO:0006869//lipid transport;GO:0008150//biological_process;GO:0010876//lipid localization;GO:0033036//macromolecule localization;GO:0051179//localization;GO:0051234//establishment of localization;GO:0071702//organic substance transport	--	protein_coding
NM_gene30941	1	6.39558e-118	1.22196e-115	EGS1	XP_006441532.1 eugenol synthase 1 [Citrus clementina]	-	-	-	-	-	GO:0003824//catalytic activity;GO:0003854//3-beta-hydroxy-delta5-steroid dehydrogenase activity;GO:0003978//UDP-glucose 4-epimerase activity;GO:0008460//dTDP-glucose 4,6-dehydratase activity;GO:0016491//oxidoreductase activity;GO:0016616//oxidoreductase activity, acting on the CH-OH group of donors, NAD or NADP as acceptor;GO:0016757//glycosyltransferase activity	GO:0005975//carbohydrate metabolic process;GO:0006012//galactose metabolic process;GO:0006694//steroid biosynthetic process;GO:0009243//O antigen biosynthetic process;GO:0019305//dTDP-rhamnose biosynthetic process	--	protein_coding
NM_gene22260	1	9.96524e-117	1.89761e-114	NM_gene22260	XP_006450890.1 umecyanin [Citrus clementina]	-	-	-	-	-	GO:0009055//electron transfer activity	-	--	protein_coding
NM_gene54362	1	1.12836e-116	2.14146e-114	PIP2-1	XP_006424576.1 aquaporin PIP2-1 [Citrus clementina]	-	-	-	-	GO:0005575//cellular_component;GO:0005886//plasma membrane;GO:0005887//integral component of plasma membrane;GO:0005911//cell-cell junction;GO:0009506//plasmodesma;GO:0016020//membrane;GO:0016021//integral component of membrane;GO:0030054//cell junction;GO:0031224//intrinsic component of membrane;GO:0031226//intrinsic component of plasma membrane;GO:0055044//symplast;GO:0071944//cell periphery	GO:0003674//molecular_function;GO:0005215//transporter activity;GO:0005372//water transmembrane transporter activity;GO:0015250//water channel activity;GO:0015267//channel activity;GO:0015318//inorganic molecular entity transmembrane transporter activity;GO:0022803//passive transmembrane transporter activity;GO:0022857//transmembrane transporter activity	GO:0001101//response to acid chemical;GO:0006810//transport;GO:0006811//ion transport;GO:0006833//water transport;GO:0006855//xenobiotic transmembrane transport;GO:0007275//multicellular organism development;GO:0008150//biological_process;GO:0009653//anatomical structure morphogenesis;GO:0009719//response to endogenous stimulus;GO:0009725//response to hormone;GO:0009737//response to abscisic acid…	--	protein_coding
NM_gene40749	1	1.41785e-116	2.68191e-114	RPL21E	XP_006492822.1 60S ribosomal protein L21-2 [Citrus sinensis]	Genetic Information Processing	Translation	ko03010//Ribosome	K02889	GO:0005575//cellular_component;GO:0005622//intracellular anatomical structure;GO:0005737//cytoplasm;GO:0005829//cytosol;GO:0005840//ribosome;GO:0015934//large ribosomal subunit;GO:0022625//cytosolic large ribosomal subunit;GO:0022626//cytosolic ribosome;GO:0032991//protein-containing complex;GO:0043226//organelle;GO:0043228//non-membrane-bounded organelle;GO:0043229//intracellular organelle;GO:00…	GO:0003674//molecular_function;GO:0003735//structural constituent of ribosome;GO:0005198//structural molecule activity;GO:0016740//transferase activity	GO:0006412//translation;GO:0006518//peptide metabolic process;GO:0006807//nitrogen compound metabolic process;GO:0008150//biological_process;GO:0008152//metabolic process;GO:0009058//biosynthetic process;GO:0009059//macromolecule biosynthetic process;GO:0009987//cellular process;GO:0010467//gene expression;GO:0019538//protein metabolic process;GO:0034641//cellular nitrogen compound metabolic proc…	--	protein_coding
NM_gene10066	1	1.44751e-115	2.72893e-113	NM_gene10066	GAY49992.1 hypothetical protein CUMW_123260 [Citrus unshiu]	-	-	-	-	-	-	-	--	protein_coding
NM_gene38313	1	4.29469e-115	8.06975e-113	BOR1	XP_006492382.1 boron transporter 1-like [Citrus sinensis]	-	-	-	-	GO:0005575//cellular_component;GO:0005886//plasma membrane;GO:0005887//integral component of plasma membrane;GO:0016020//membrane;GO:0016021//integral component of membrane;GO:0031224//intrinsic component of membrane;GO:0031226//intrinsic component of plasma membrane;GO:0071944//cell periphery	GO:0003674//molecular_function;GO:0005215//transporter activity;GO:0005452//inorganic anion exchanger activity;GO:0008509//anion transmembrane transporter activity;GO:0015075//ion transmembrane transporter activity;GO:0015103//inorganic anion transmembrane transporter activity;GO:0015291//secondary active transmembrane transporter activity;GO:0015297//antiporter activity;GO:0015301//anion:anion a…	GO:0006810//transport;GO:0006811//ion transport;GO:0006820//anion transport;GO:0006873//cellular ion homeostasis;GO:0006885//regulation of pH;GO:0007275//multicellular organism development;GO:0008150//biological_process;GO:0009987//cellular process;GO:0015698//inorganic anion transport;GO:0019725//cellular homeostasis;GO:0022622//root system development;GO:0030003//cellular cation homeostasis;GO:…	--	protein_coding
NM_gene58621	1	5.9248e-115	1.1096e-112	FPF1	ESR32839.1 hypothetical protein CICLE_v10006149mg [Citrus clementina]	-	-	-	-	-	-	-	--	protein_coding
NM_gene51572	1	6.93278e-115	1.2941e-112	matK	YP_009988490.1 maturase K [Citrus aurantium]	-	-	-	-	GO:0005575//cellular_component;GO:0005622//intracellular anatomical structure;GO:0005737//cytoplasm;GO:0009507//chloroplast;GO:0009536//plastid;GO:0043226//organelle;GO:0043227//membrane-bounded organelle;GO:0043229//intracellular organelle;GO:0043231//intracellular membrane-bounded organelle	GO:0003674//molecular_function;GO:0003676//nucleic acid binding;GO:0003723//RNA binding;GO:0005488//binding;GO:0097159//organic cyclic compound binding;GO:1901363//heterocyclic compound binding	GO:0006139//nucleobase-containing compound metabolic process;GO:0006396//RNA processing;GO:0006397//mRNA processing;GO:0006399//tRNA metabolic process;GO:0006725//cellular aromatic compound metabolic process;GO:0006807//nitrogen compound metabolic process;GO:0008033//tRNA processing;GO:0008150//biological_process;GO:0008152//metabolic process;GO:0009987//cellular process;GO:0010467//gene expressi…	--	protein_coding
NM_gene03445	1	1.60697e-114	2.9898e-112	At2g23790	GAY42765.1 hypothetical protein CUMW_069410 [Citrus unshiu]	-	-	-	-	-	-	-	--	protein_coding
NM_gene33107	1	2.10349e-114	3.9008e-112	BXL2	XP_006444470.1 probable beta-D-xylosidase 2 [Citrus clementina]	-	-	-	-	GO:0005575//cellular_component;GO:0005576//extracellular region;GO:0005618//cell wall;GO:0009505//plant-type cell wall;GO:0030312//external encapsulating structure;GO:0071944//cell periphery	GO:0003674//molecular_function;GO:0003824//catalytic activity;GO:0004553//hydrolase activity, hydrolyzing O-glycosyl compounds;GO:0016787//hydrolase activity;GO:0016798//hydrolase activity, acting on glycosyl bonds	GO:0005975//carbohydrate metabolic process;GO:0008150//biological_process;GO:0008152//metabolic process;GO:0044238//primary metabolic process;GO:0071704//organic substance metabolic process	--	protein_coding
NM_gene61861	1	3.38932e-114	6.26484e-112	RCOM_0679870	XP_006419661.1 CASP-like protein 1D1 [Citrus clementina]	-	-	-	-	-	-	-	--	protein_coding
NM_gene25079	1	4.53945e-114	8.3635e-112	Cl-PT1b	XP_006450321.1 coumarin 8-geranyltransferase 1b, chloroplastic [Citrus clementina]	Metabolism;Metabolism;Metabolism	Global and overview maps;Global and overview maps;Metabolism of cofactors and vitamins	ko01100//Metabolic pathways;ko01110//Biosynthesis of secondary metabolites;ko00130//Ubiquinone and other terpenoid-quinone biosynthesis	K09833;K09833;K09833	GO:0016021//integral component of membrane	GO:0008412//4-hydroxybenzoate octaprenyltransferase activity;GO:0016765//transferase activity, transferring alkyl or aryl (other than methyl) groups;GO:0016767//geranylgeranyl-diphosphate geranylgeranyltransferase activity;GO:0046408//chlorophyll synthetase activity;GO:0046428//1,4-dihydroxy-2-naphthoate octaprenyltransferase activity	GO:0006744//ubiquinone biosynthetic process;GO:0009234//menaquinone biosynthetic process;GO:0075733//intracellular transport of virus	--	protein_coding
NM_gene17564	1	7.29087e-114	1.33892e-111	HTR4	KAG6598700.1 hypothetical protein SDJN03_08478, partial [Cucurbita argyrosperma subsp. sororia] [Cucurbita argyrosperma]	-	-	-	-	GO:0071821//FANCM-MHF complex	GO:0003677//DNA binding	GO:0006352//DNA-templated transcription, initiation	--	protein_coding
NM_gene55331	1	3.71555e-113	6.80137e-111	CCOAOMT1	XP_006487045.1 caffeoyl-CoA O-methyltransferase [Citrus sinensis]	Metabolism;Metabolism;Metabolism;Metabolism;Metabolism	Global and overview maps;Global and overview maps;Biosynthesis of other secondary metabolites;Biosynthesis of other secondary metabolites;Biosynthesis of other secondary metabolites	ko01100//Metabolic pathways;ko01110//Biosynthesis of secondary metabolites;ko00940//Phenylpropanoid biosynthesis;ko00941//Flavonoid biosynthesis;ko00945//Stilbenoid, diarylheptanoid and gingerol biosynthesis	K00588;K00588;K00588;K00588;K00588	-	GO:0003674//molecular_function;GO:0003824//catalytic activity;GO:0005488//binding;GO:0008168//methyltransferase activity;GO:0008171//O-methyltransferase activity;GO:0008757//S-adenosylmethionine-dependent methyltransferase activity;GO:0016740//transferase activity;GO:0016741//transferase activity, transferring one-carbon groups;GO:0042409//caffeoyl-CoA O-methyltransferase activity;GO:0043167//ion…	GO:0006725//cellular aromatic compound metabolic process;GO:0008150//biological_process;GO:0008152//metabolic process;GO:0009058//biosynthetic process;GO:0009698//phenylpropanoid metabolic process;GO:0009699//phenylpropanoid biosynthetic process;GO:0009804//coumarin metabolic process;GO:0009805//coumarin biosynthetic process;GO:0009808//lignin metabolic process;GO:0009809//lignin biosynthetic pro…	--	protein_coding
NM_gene50779	1	1.86203e-112	3.39751e-110	GINT1	XP_006436587.1 glycosyltransferase family protein 64 protein C5 [Citrus clementina]	-	-	-	-	GO:0005575//cellular_component;GO:0016020//membrane;GO:0016021//integral component of membrane;GO:0031224//intrinsic component of membrane	GO:0003674//molecular_function;GO:0003824//catalytic activity;GO:0004553//hydrolase activity, hydrolyzing O-glycosyl compounds;GO:0005488//binding;GO:0016740//transferase activity;GO:0016757//glycosyltransferase activity;GO:0043167//ion binding;GO:0043169//cation binding;GO:0046872//metal ion binding	GO:0005975//carbohydrate metabolic process;GO:0006464//cellular protein modification process;GO:0006486//protein glycosylation;GO:0006807//nitrogen compound metabolic process;GO:0008150//biological_process;GO:0008152//metabolic process;GO:0009058//biosynthetic process;GO:0009059//macromolecule biosynthetic process;GO:0009100//glycoprotein metabolic process;GO:0009101//glycoprotein biosynthetic pr…	--	protein_coding
NM_gene11030	1	4.75771e-112	8.65324e-110	PER55	KDO63914.1 hypothetical protein CISIN_1g020449mg [Citrus sinensis]	Metabolism;Metabolism;Metabolism	Global and overview maps;Global and overview maps;Biosynthesis of other secondary metabolites	ko01100//Metabolic pathways;ko01110//Biosynthesis of secondary metabolites;ko00940//Phenylpropanoid biosynthesis	K00430;K00430;K00430	GO:0005575//cellular_component;GO:0005576//extracellular region	GO:0003674//molecular_function;GO:0003824//catalytic activity;GO:0004096//catalase activity;GO:0004601//peroxidase activity;GO:0005488//binding;GO:0016209//antioxidant activity;GO:0016491//oxidoreductase activity;GO:0016684//oxidoreductase activity, acting on peroxide as acceptor;GO:0020037//heme binding;GO:0043167//ion binding;GO:0043169//cation binding;GO:0046872//metal ion binding;GO:0046906//…	GO:0006950//response to stress;GO:0006979//response to oxidative stress;GO:0008150//biological_process;GO:0008152//metabolic process;GO:0009056//catabolic process;GO:0009636//response to toxic substance;GO:0009987//cellular process;GO:0016999//antibiotic metabolic process;GO:0017001//antibiotic catabolic process;GO:0042221//response to chemical;GO:0042743//hydrogen peroxide metabolic process;GO:0…	--	protein_coding
NM_gene48522	1	5.81557e-112	1.05435e-109	NM_gene48522	GAY36524.1 hypothetical protein CUMW_022680 [Citrus unshiu]	-	-	-	-	-	GO:0030247//polysaccharide binding	-	--	protein_coding
NM_gene28198	1	6.13831e-112	1.10931e-109	XYLA	GAY48424.1 hypothetical protein CUMW_111550 [Citrus unshiu]	Metabolism;Metabolism;Metabolism	Global and overview maps;Carbohydrate metabolism;Carbohydrate metabolism	ko01100//Metabolic pathways;ko00040//Pentose and glucuronate interconversions;ko00051//Fructose and mannose metabolism	K01805;K01805;K01805	-	GO:0000287//magnesium ion binding;GO:0009045//xylose isomerase activity	GO:0006098//pentose-phosphate shunt;GO:0042732//D-xylose metabolic process	--	protein_coding
NM_gene37466	1	6.62913e-112	1.19421e-109	At5g39120	XP_006443310.1 germin-like protein subfamily 1 member 17 [Citrus clementina]	-	-	-	-	-	-	GO:0006355//regulation of transcription, DNA-templated	--	protein_coding
NM_gene34179	1	7.22141e-112	1.29679e-109	At1g18980	XP_006439703.1 germin-like protein 1-1 [Citrus clementina]	-	-	-	-	-	-	-	--	protein_coding
NM_gene02262	1	7.69039e-111	1.37665e-108	RPS26C	XP_006432004.1 40S ribosomal protein S26-3 [Citrus clementina]	Genetic Information Processing	Translation	ko03010//Ribosome	K02976	GO:0005575//cellular_component;GO:0005622//intracellular anatomical structure;GO:0005737//cytoplasm;GO:0005829//cytosol;GO:0005840//ribosome;GO:0015935//small ribosomal subunit;GO:0022626//cytosolic ribosome;GO:0022627//cytosolic small ribosomal subunit;GO:0032991//protein-containing complex;GO:0043226//organelle;GO:0043228//non-membrane-bounded organelle;GO:0043229//intracellular organelle;GO:00…	GO:0003674//molecular_function;GO:0003676//nucleic acid binding;GO:0003723//RNA binding;GO:0003729//mRNA binding;GO:0003735//structural constituent of ribosome;GO:0005198//structural molecule activity;GO:0005488//binding;GO:0097159//organic cyclic compound binding;GO:1901363//heterocyclic compound binding	GO:0006412//translation;GO:0006518//peptide metabolic process;GO:0006807//nitrogen compound metabolic process;GO:0008150//biological_process;GO:0008152//metabolic process;GO:0009058//biosynthetic process;GO:0009059//macromolecule biosynthetic process;GO:0009987//cellular process;GO:0010467//gene expression;GO:0019538//protein metabolic process;GO:0034641//cellular nitrogen compound metabolic proc…	--	protein_coding
NM_gene36238	1	3.13761e-110	5.59896e-108	NM_gene36238	XP_006441405.1 uncharacterized protein LOC18048930 [Citrus clementina]	-	-	-	-	-	-	-	--	protein_coding
NM_gene43479	1	1.58626e-109	2.81555e-107	LAX2	XP_006480987.1 auxin transporter-like protein 2 [Citrus sinensis]	Environmental Information Processing	Signal transduction	ko04075//Plant hormone signal transduction	K13946	GO:0005575//cellular_component;GO:0005622//intracellular anatomical structure;GO:0005737//cytoplasm;GO:0005768//endosome;GO:0005794//Golgi apparatus;GO:0005886//plasma membrane;GO:0009986//cell surface;GO:0012505//endomembrane system;GO:0016020//membrane;GO:0016021//integral component of membrane;GO:0031224//intrinsic component of membrane;GO:0031410//cytoplasmic vesicle;GO:0031982//vesicle;GO:00…	GO:0003674//molecular_function;GO:0005215//transporter activity;GO:0005342//organic acid transmembrane transporter activity;GO:0005488//binding;GO:0008509//anion transmembrane transporter activity;GO:0008514//organic anion transmembrane transporter activity;GO:0010011//auxin binding;GO:0010328//auxin influx transmembrane transporter activity;GO:0015075//ion transmembrane transporter activity;GO:0…	GO:0001736//establishment of planar polarity;GO:0001738//morphogenesis of a polarized epithelium;GO:0002009//morphogenesis of an epithelium;GO:0003333//amino acid transmembrane transport;GO:0006810//transport;GO:0006811//ion transport;GO:0006820//anion transport;GO:0006865//amino acid transport;GO:0007154//cell communication;GO:0007164//establishment of tissue polarity;GO:0007165//signal transduc…	--	protein_coding
NM_gene44750	1	1.58773e-109	2.81555e-107	CREG1	XP_006431006.1 protein CREG1 [Citrus clementina]	-	-	-	-	-	-	-	--	protein_coding
NM_gene04223	1	6.63775e-109	1.17341e-106	ATHB-15	XP_006426893.1 homeobox-leucine zipper protein ATHB-15 [Citrus clementina]	-	-	-	-	GO:0005575//cellular_component;GO:0005622//intracellular anatomical structure;GO:0005634//nucleus;GO:0016021//integral component of membrane;GO:0043226//organelle;GO:0043227//membrane-bounded organelle;GO:0043229//intracellular organelle;GO:0043231//intracellular membrane-bounded organelle	GO:0003674//molecular_function;GO:0003676//nucleic acid binding;GO:0003677//DNA binding;GO:0003700//DNA-binding transcription factor activity;GO:0003779//actin binding;GO:0005488//binding;GO:0008289//lipid binding;GO:0097159//organic cyclic compound binding;GO:1901363//heterocyclic compound binding	GO:0006139//nucleobase-containing compound metabolic process;GO:0006351//transcription, DNA-templated;GO:0006355//regulation of transcription, DNA-templated;GO:0006725//cellular aromatic compound metabolic process;GO:0006807//nitrogen compound metabolic process;GO:0008150//biological_process;GO:0008152//metabolic process;GO:0009058//biosynthetic process;GO:0009059//macromolecule biosynthetic proc…	HD-ZIP	protein_coding
NM_gene58362	1	1.97452e-108	3.47969e-106	METK2	XP_006419259.1 S-adenosylmethionine synthase [Citrus clementina]	Metabolism;Metabolism;Metabolism;Metabolism;Metabolism	Global and overview maps;Global and overview maps;Global and overview maps;Amino acid metabolism;Biosynthesis of other secondary metabolites	ko01100//Metabolic pathways;ko01110//Biosynthesis of secondary metabolites;ko01230//Biosynthesis of amino acids;ko00270//Cysteine and methionine metabolism;ko00999//Biosynthesis of various plant secondary metabolites	K00789;K00789;K00789;K00789;K00789	-	GO:0003677//DNA binding;GO:0004478//methionine adenosyltransferase activity;GO:0004803//transposase activity	GO:0006313//transposition, DNA-mediated;GO:0006556//S-adenosylmethionine biosynthetic process	--	protein_coding
NM_gene44400	1	2.71909e-108	4.77701e-106	TUBB1	XP_006430521.1 tubulin beta-5 chain [Citrus clementina]	Cellular Processes	Transport and catabolism	ko04145//Phagosome	K07375	GO:0005575//cellular_component;GO:0005622//intracellular anatomical structure;GO:0005737//cytoplasm;GO:0005856//cytoskeleton;GO:0005874//microtubule;GO:0015630//microtubule cytoskeleton;GO:0043226//organelle;GO:0043228//non-membrane-bounded organelle;GO:0043229//intracellular organelle;GO:0043232//intracellular non-membrane-bounded organelle;GO:0099080//supramolecular complex;GO:0099081//supramol…	GO:0000166//nucleotide binding;GO:0001882//nucleoside binding;GO:0001883//purine nucleoside binding;GO:0003674//molecular_function;GO:0003824//catalytic activity;GO:0003924//GTPase activity;GO:0005198//structural molecule activity;GO:0005200//structural constituent of cytoskeleton;GO:0005488//binding;GO:0005525//GTP binding;GO:0016462//pyrophosphatase activity;GO:0016787//hydrolase activity;GO:00…	GO:0000910//cytokinesis;GO:0006996//organelle organization;GO:0007010//cytoskeleton organization;GO:0007017//microtubule-based process;GO:0008150//biological_process;GO:0009987//cellular process;GO:0016043//cellular component organization;GO:0071840//cellular component organization or biogenesis	--	protein_coding
NM_gene51597	1	5.6346e-108	9.86856e-106	rps4	YP_009253648.1 ribosomal protein S4 [Citrus platymamma]	Genetic Information Processing	Translation	ko03010//Ribosome	K02986	GO:0000314//organellar small ribosomal subunit;GO:0005575//cellular_component;GO:0005622//intracellular anatomical structure;GO:0005737//cytoplasm;GO:0005840//ribosome;GO:0009507//chloroplast;GO:0009536//plastid;GO:0015935//small ribosomal subunit;GO:0022627//cytosolic small ribosomal subunit;GO:0032991//protein-containing complex;GO:0043226//organelle;GO:0043227//membrane-bounded organelle;GO:00…	GO:0003674//molecular_function;GO:0003676//nucleic acid binding;GO:0003723//RNA binding;GO:0003735//structural constituent of ribosome;GO:0005198//structural molecule activity;GO:0005488//binding;GO:0019843//rRNA binding;GO:0097159//organic cyclic compound binding;GO:1901363//heterocyclic compound binding	GO:0006412//translation;GO:0006417//regulation of translation;GO:0006450//regulation of translational fidelity;GO:0006518//peptide metabolic process;GO:0006807//nitrogen compound metabolic process;GO:0008150//biological_process;GO:0008152//metabolic process;GO:0009058//biosynthetic process;GO:0009059//macromolecule biosynthetic process;GO:0009889//regulation of biosynthetic process;GO:0009891//po…	--	protein_coding
NM_gene25403	1	1.33001e-107	2.32224e-105	At4g32940	XP_006450795.1 vacuolar-processing enzyme [Citrus clementina]	-	-	-	-	-	GO:0003674//molecular_function;GO:0003824//catalytic activity;GO:0008233//peptidase activity;GO:0008234//cysteine-type peptidase activity;GO:0016787//hydrolase activity;GO:0140096//catalytic activity, acting on a protein	GO:0006508//proteolysis;GO:0006807//nitrogen compound metabolic process;GO:0008150//biological_process;GO:0008152//metabolic process;GO:0019538//protein metabolic process;GO:0043170//macromolecule metabolic process;GO:0044238//primary metabolic process;GO:0071704//organic substance metabolic process;GO:1901564//organonitrogen compound metabolic process	--	protein_coding
NM_gene21377	1	2.12047e-107	3.69106e-105	ATJ11	XP_006435191.1 chaperone protein dnaJ 11, chloroplastic [Citrus clementina]	-	-	-	-	GO:0005575//cellular_component;GO:0005622//intracellular anatomical structure;GO:0005634//nucleus;GO:0005737//cytoplasm;GO:0009507//chloroplast;GO:0009532//plastid stroma;GO:0009536//plastid;GO:0009570//chloroplast stroma;GO:0043226//organelle;GO:0043227//membrane-bounded organelle;GO:0043229//intracellular organelle;GO:0043231//intracellular membrane-bounded organelle	GO:0003677//DNA binding;GO:0003905//alkylbase DNA N-glycosylase activity;GO:0005515//protein binding	GO:0006284//base-excision repair;GO:0006457//protein folding;GO:0009408//response to heat	--	protein_coding
NM_gene49557	1	3.31729e-107	5.75666e-105	CALS7	XP_006437154.1 callose synthase 7 isoform X2 [Citrus clementina]	-	-	-	-	GO:0000148//1,3-beta-D-glucan synthase complex;GO:0016020//membrane	GO:0003843//1,3-beta-D-glucan synthase activity	GO:0006075//(1->3)-beta-D-glucan biosynthetic process	--	protein_coding
NM_gene04511	1	3.21888e-106	5.56885e-104	NM_gene04511	ESR40426.1 hypothetical protein CICLE_v10026074mg [Citrus clementina]	Metabolism	Lipid metabolism	ko00564//Glycerophospholipid metabolism	K06130	GO:0005575//cellular_component;GO:0005576//extracellular region;GO:0005622//intracellular anatomical structure;GO:0005737//cytoplasm;GO:0005794//Golgi apparatus;GO:0005795//Golgi stack;GO:0005829//cytosol;GO:0012505//endomembrane system;GO:0031984//organelle subcompartment;GO:0043226//organelle;GO:0043227//membrane-bounded organelle;GO:0043229//intracellular organelle;GO:0043231//intracellular me…	GO:0003674//molecular_function;GO:0003824//catalytic activity;GO:0004806//triglyceride lipase activity;GO:0008236//serine-type peptidase activity;GO:0008474//palmitoyl-(protein) hydrolase activity;GO:0016787//hydrolase activity;GO:0016788//hydrolase activity, acting on ester bonds;GO:0016790//thiolester hydrolase activity;GO:0052689//carboxylic ester hydrolase activity;GO:0070205//2-succinyl-6-hy…	GO:0000902//cell morphogenesis;GO:0000904//cell morphogenesis involved in differentiation;GO:0002084//protein depalmitoylation;GO:0006082//organic acid metabolic process;GO:0006464//cellular protein modification process;GO:0006508//proteolysis;GO:0006629//lipid metabolic process;GO:0006631//fatty acid metabolic process;GO:0006807//nitrogen compound metabolic process;GO:0006928//movement of cell o…	--	protein_coding
NM_gene24569	1	3.32292e-106	5.73138e-104	HMA2	XP_006474239.1 putative inactive cadmium/zinc-transporting ATPase HMA3 [Citrus sinensis]	-	-	-	-	GO:0031004//potassium ion-transporting ATPase complex	GO:0005375//copper ion transmembrane transporter activity;GO:0005388//P-type calcium transporter activity;GO:0005507//copper ion binding;GO:0008556//P-type potassium transmembrane transporter activity;GO:0015434//ABC-type cadmium transporter activity;GO:0015444//P-type magnesium transporter activity;GO:0016787//hydrolase activity;GO:0042625//ATPase-coupled ion transmembrane transporter activity;G…	GO:0006545//glycine biosynthetic process;GO:0006564//L-serine biosynthetic process;GO:0006813//potassium ion transport;GO:0006816//calcium ion transport;GO:0006825//copper ion transport;GO:0008152//metabolic process;GO:0015691//cadmium ion transport;GO:0015693//magnesium ion transport;GO:0030001//metal ion transport	--	protein_coding
NM_gene58784	1	4.51851e-106	7.76992e-104	GIP2	GAY61998.1 hypothetical protein CUMW_214420 [Citrus unshiu]	-	-	-	-	-	-	-	--	protein_coding
NM_gene04685	1	1.26902e-105	2.17558e-103	AVP1	XP_006427441.1 pyrophosphate-energized vacuolar membrane proton pump [Citrus clementina]	-	-	-	-	GO:0000325//plant-type vacuole;GO:0005575//cellular_component;GO:0005622//intracellular anatomical structure;GO:0005737//cytoplasm;GO:0005739//mitochondrion;GO:0005768//endosome;GO:0005773//vacuole;GO:0005774//vacuolar membrane;GO:0005794//Golgi apparatus;GO:0005886//plasma membrane;GO:0005887//integral component of plasma membrane;GO:0009507//chloroplast;GO:0009526//plastid envelope;GO:0009536//…	GO:0003674//molecular_function;GO:0003824//catalytic activity;GO:0004427//inorganic diphosphatase activity;GO:0004930//G protein-coupled receptor activity;GO:0005215//transporter activity;GO:0005488//binding;GO:0009055//electron transfer activity;GO:0009678//pyrophosphate hydrolysis-driven proton transmembrane transporter activity;GO:0015078//proton transmembrane transporter activity;GO:0015399//…	GO:0001101//response to acid chemical;GO:0006810//transport;GO:0006811//ion transport;GO:0006812//cation transport;GO:0006950//response to stress;GO:0006970//response to osmotic stress;GO:0007186//G protein-coupled receptor signaling pathway;GO:0007275//multicellular organism development;GO:0008150//biological_process;GO:0009414//response to water deprivation;GO:0009415//response to water;GO:0009…	--	protein_coding
NM_gene58251	1	2.00649e-105	3.42953e-103	RANBP1B	XP_006425101.1 ran-binding protein 1 homolog b [Citrus clementina]	-	-	-	-	GO:0005575//cellular_component;GO:0005622//intracellular anatomical structure;GO:0005634//nucleus;GO:0005635//nuclear envelope;GO:0005643//nuclear pore;GO:0005737//cytoplasm;GO:0005813//centrosome;GO:0005815//microtubule organizing center;GO:0005829//cytosol;GO:0005856//cytoskeleton;GO:0012505//endomembrane system;GO:0015630//microtubule cytoskeleton;GO:0030424//axon;GO:0031967//organelle envelop…	GO:0000166//nucleotide binding;GO:0001882//nucleoside binding;GO:0001883//purine nucleoside binding;GO:0003674//molecular_function;GO:0005092//GDP-dissociation inhibitor activity;GO:0005096//GTPase activator activity;GO:0005488//binding;GO:0005515//protein binding;GO:0005525//GTP binding;GO:0008047//enzyme activator activity;GO:0017076//purine nucleotide binding;GO:0019001//guanyl nucleotide bind…	GO:0000082//G1/S transition of mitotic cell cycle;GO:0000226//microtubule cytoskeleton organization;GO:0000278//mitotic cell cycle;GO:0001101//response to acid chemical;GO:0006403//RNA localization;GO:0006405//RNA export from nucleus;GO:0006508//proteolysis;GO:0006511//ubiquitin-dependent protein catabolic process;GO:0006606//protein import into nucleus;GO:0006807//nitrogen compound metabolic pro…	--	protein_coding
NM_gene22256	1	3.38591e-105	5.76987e-103	UCC1	XP_006450887.1 uclacyanin 1 [Citrus clementina]	-	-	-	-	GO:0005576//extracellular region	GO:0003674//molecular_function;GO:0003824//catalytic activity;GO:0005488//binding;GO:0005507//copper ion binding;GO:0009055//electron transfer activity;GO:0016491//oxidoreductase activity;GO:0043167//ion binding;GO:0043169//cation binding;GO:0046872//metal ion binding;GO:0050840//extracellular matrix binding	GO:0006091//generation of precursor metabolites and energy;GO:0008150//biological_process;GO:0008152//metabolic process;GO:0009987//cellular process;GO:0022900//electron transport chain;GO:0033103//protein secretion by the type VI secretion system;GO:0044237//cellular metabolic process	--	protein_coding
NM_gene09617	1	3.4591e-105	5.87694e-103	PM19L	XP_006449606.1 membrane protein PM19L [Citrus clementina]	-	-	-	-	GO:0016020//membrane	-	-	--	protein_coding
NM_gene01392	1	3.91229e-105	6.62706e-103	NM_gene01392	XP_006427237.1 uncharacterized protein LOC18037294 [Citrus clementina]	-	-	-	-	-	GO:0004462//lactoylglutathione lyase activity;GO:0008687//3,4-dihydroxyphenylacetate 2,3-dioxygenase activity;GO:0018577//catechol 2,3-dioxygenase activity	GO:0005975//carbohydrate metabolic process;GO:0009712//catechol-containing compound metabolic process;GO:0051596//methylglyoxal catabolic process	--	protein_coding
NM_gene01005	1	1.15307e-104	1.94739e-102	GLO4	KAE7999018.1 hypothetical protein FH972_003505 [Carpinus fangiana]	Metabolism;Metabolism;Metabolism;Cellular Processes;Metabolism	Global and overview maps;Global and overview maps;Global and overview maps;Transport and catabolism;Carbohydrate metabolism	ko01100//Metabolic pathways;ko01110//Biosynthesis of secondary metabolites;ko01200//Carbon metabolism;ko04146//Peroxisome;ko00630//Glyoxylate and dicarboxylate metabolism	K11517;K11517;K11517;K11517;K11517	GO:0005737//cytoplasm	GO:0003824//catalytic activity;GO:0003920//GMP reductase activity;GO:0003938//IMP dehydrogenase activity;GO:0003949//1-(5-phosphoribosyl)-5-[(5-phosphoribosylamino)methylideneamino]imidazole-4-carboxamide isomerase activity;GO:0004452//isopentenyl-diphosphate delta-isomerase activity;GO:0015930//glutamate synthase activity;GO:0016491//oxidoreductase activity;GO:0016627//oxidoreductase activity, a…	GO:0000105//histidine biosynthetic process;GO:0006537//glutamate biosynthetic process;GO:0008299//isoprenoid biosynthetic process;GO:0009152//purine ribonucleotide biosynthetic process;GO:0015950//purine nucleotide interconversion	--	protein_coding
NM_gene09367	1	4.50516e-104	7.58605e-102	AS1	XP_006449291.2 polyphenol oxidase, chloroplastic [Citrus clementina]	Metabolism;Metabolism;Metabolism;Metabolism	Global and overview maps;Global and overview maps;Amino acid metabolism;Biosynthesis of other secondary metabolites	ko01100//Metabolic pathways;ko01110//Biosynthesis of secondary metabolites;ko00350//Tyrosine metabolism;ko00950//Isoquinoline alkaloid biosynthesis	K00422;K00422;K00422;K00422	-	GO:0004097//catechol oxidase activity;GO:0016491//oxidoreductase activity	-	--	protein_coding
NM_gene05966	1	6.59382e-104	1.10702e-101	INPS1	KDO47033.1 hypothetical protein CISIN_1g010460mg [Citrus sinensis]	Metabolism;Metabolism;Metabolism	Global and overview maps;Global and overview maps;Carbohydrate metabolism	ko01100//Metabolic pathways;ko01110//Biosynthesis of secondary metabolites;ko00562//Inositol phosphate metabolism	K01858;K01858;K01858	GO:0005575//cellular_component;GO:0005622//intracellular anatomical structure;GO:0005737//cytoplasm	GO:0003674//molecular_function;GO:0003824//catalytic activity;GO:0004512//inositol-3-phosphate synthase activity;GO:0016853//isomerase activity;GO:0016872//intramolecular lyase activity	GO:0005975//carbohydrate metabolic process;GO:0006020//inositol metabolic process;GO:0006021//inositol biosynthetic process;GO:0006066//alcohol metabolic process;GO:0006629//lipid metabolic process;GO:0006644//phospholipid metabolic process;GO:0006793//phosphorus metabolic process;GO:0006796//phosphate-containing compound metabolic process;GO:0008150//biological_process;GO:0008152//metabolic proc…	--	protein_coding
NM_gene33340	1	8.59892e-104	1.43939e-101	APF2	XP_006491285.1 aspartyl protease family protein 2 [Citrus sinensis]	-	-	-	-	GO:0005575//cellular_component;GO:0005576//extracellular region	GO:0003674//molecular_function;GO:0003824//catalytic activity;GO:0004175//endopeptidase activity;GO:0004190//aspartic-type endopeptidase activity;GO:0008233//peptidase activity;GO:0016787//hydrolase activity;GO:0070001//aspartic-type peptidase activity;GO:0140096//catalytic activity, acting on a protein	GO:0006508//proteolysis;GO:0006807//nitrogen compound metabolic process;GO:0008150//biological_process;GO:0008152//metabolic process;GO:0019538//protein metabolic process;GO:0043170//macromolecule metabolic process;GO:0044238//primary metabolic process;GO:0071704//organic substance metabolic process;GO:1901564//organonitrogen compound metabolic process	--	protein_coding
NM_gene37468	1	1.46601e-103	2.44678e-101	At5g39150	XP_006443312.1 germin-like protein subfamily 1 member 17 [Citrus clementina]	-	-	-	-	-	-	-	--	protein_coding
NM_gene22630	1	1.92043e-103	3.1958e-101	MIOX2	KDO55903.1 hypothetical protein CISIN_1g021203mg [Citrus sinensis]	Metabolism;Metabolism;Metabolism	Global and overview maps;Carbohydrate metabolism;Carbohydrate metabolism	ko01100//Metabolic pathways;ko00562//Inositol phosphate metabolism;ko00053//Ascorbate and aldarate metabolism	K00469;K00469;K00469	GO:0005575//cellular_component;GO:0005622//intracellular anatomical structure;GO:0005737//cytoplasm	GO:0003674//molecular_function;GO:0003824//catalytic activity;GO:0004521//endoribonuclease activity;GO:0005488//binding;GO:0005506//iron ion binding;GO:0016491//oxidoreductase activity;GO:0016701//oxidoreductase activity, acting on single donors with incorporation of molecular oxygen;GO:0043167//ion binding;GO:0043169//cation binding;GO:0046872//metal ion binding;GO:0046914//transition metal ion …	GO:0005975//carbohydrate metabolic process;GO:0005996//monosaccharide metabolic process;GO:0006020//inositol metabolic process;GO:0006066//alcohol metabolic process;GO:0006082//organic acid metabolic process;GO:0006766//vitamin metabolic process;GO:0006767//water-soluble vitamin metabolic process;GO:0008150//biological_process;GO:0008152//metabolic process;GO:0009056//catabolic process;GO:0009058…	--	protein_coding
NM_gene37461	1	4.69857e-103	7.79606e-101	At5g39110	GAY68350.1 hypothetical protein CUMW_263430 [Citrus unshiu]	-	-	-	-	-	-	-	--	protein_coding
NM_gene60827	1	8.88743e-103	1.47034e-100	HEX6	XP_006421594.2 hexose carrier protein HEX6 [Citrus clementina]	-	-	-	-	GO:0005887//integral component of plasma membrane;GO:0016021//integral component of membrane	GO:0015114//phosphate ion transmembrane transporter activity;GO:0015295//solute:proton symporter activity;GO:0022857//transmembrane transporter activity;GO:0051119//sugar transmembrane transporter activity	GO:0006810//transport;GO:0006817//phosphate ion transport;GO:0008643//carbohydrate transport;GO:0055085//transmembrane transport	--	protein_coding
NM_gene33304	1	3.76005e-102	6.20255e-100	CYTB5-E	GAY45772.1 hypothetical protein CUMW_091930 [Citrus unshiu]	-	-	-	-	-	-	-	--	protein_coding
NM_gene24669	1	9.30495e-102	1.53049e-99	XYLA	KDO62435.1 hypothetical protein CISIN_1g0373932mg, partial [Citrus sinensis]	Metabolism;Metabolism;Metabolism	Global and overview maps;Carbohydrate metabolism;Carbohydrate metabolism	ko01100//Metabolic pathways;ko00040//Pentose and glucuronate interconversions;ko00051//Fructose and mannose metabolism	K01805;K01805;K01805	-	GO:0000287//magnesium ion binding;GO:0009045//xylose isomerase activity	GO:0006098//pentose-phosphate shunt;GO:0042732//D-xylose metabolic process	--	protein_coding
NM_gene24536	1	6.69106e-101	1.09737e-98	BHLH35	XP_006453237.1 transcription factor bHLH35 [Citrus clementina]	-	-	-	-	-	GO:0046983//protein dimerization activity	-	bHLH	protein_coding
NM_gene45496	1	2.02089e-100	3.30483e-98	UBI3	NP_001275598.1 ubiquitin-40S ribosomal protein S27a-like [Solanum tuberosum]	Genetic Information Processing;Genetic Information Processing	Translation;Folding, sorting and degradation	ko03010//Ribosome;ko04120//Ubiquitin mediated proteolysis	K02977;K02977	GO:0005840//ribosome	GO:0003735//structural constituent of ribosome;GO:0005515//protein binding	GO:0006289//nucleotide-excision repair;GO:0006412//translation	--	protein_coding
NM_gene50458	1	2.33186e-100	3.8024e-98	DNAJ1	XP_006485485.1 dnaJ protein homolog [Citrus sinensis]	Genetic Information Processing	Folding, sorting and degradation	ko04141//Protein processing in endoplasmic reticulum	K09503	GO:0005575//cellular_component;GO:0005886//plasma membrane;GO:0016020//membrane;GO:0071944//cell periphery	GO:0000166//nucleotide binding;GO:0003674//molecular_function;GO:0005488//binding;GO:0005515//protein binding;GO:0005524//ATP binding;GO:0008901//ferredoxin hydrogenase activity;GO:0016151//nickel cation binding;GO:0017076//purine nucleotide binding;GO:0030554//adenyl nucleotide binding;GO:0031072//heat shock protein binding;GO:0032553//ribonucleotide binding;GO:0032555//purine ribonucleotide bin…	GO:0006457//protein folding;GO:0006464//cellular protein modification process;GO:0006950//response to stress;GO:0008150//biological_process;GO:0009266//response to temperature stimulus;GO:0009408//response to heat;GO:0009628//response to abiotic stimulus;GO:0009987//cellular process;GO:0050896//response to stimulus;GO:0051604//protein maturation	--	protein_coding
NM_gene34424	1	3.5065e-100	5.70142e-98	GAPC1	XP_006476982.1 glyceraldehyde-3-phosphate dehydrogenase GAPC1, cytosolic isoform X1 [Citrus sinensis]	Metabolism;Metabolism;Metabolism;Metabolism;Metabolism;Metabolism	Global and overview maps;Global and overview maps;Global and overview maps;Global and overview maps;Carbohydrate metabolism;Energy metabolism	ko01100//Metabolic pathways;ko01110//Biosynthesis of secondary metabolites;ko01200//Carbon metabolism;ko01230//Biosynthesis of amino acids;ko00010//Glycolysis / Gluconeogenesis;ko00710//Carbon fixation in photosynthetic organisms	K00134;K00134;K00134;K00134;K00134;K00134	GO:0005575//cellular_component;GO:0005622//intracellular anatomical structure;GO:0005737//cytoplasm	GO:0000166//nucleotide binding;GO:0003674//molecular_function;GO:0003824//catalytic activity;GO:0004073//aspartate-semialdehyde dehydrogenase activity;GO:0004365//glyceraldehyde-3-phosphate dehydrogenase (NAD+) (phosphorylating) activity;GO:0005488//binding;GO:0008839//4-hydroxy-tetrahydrodipicolinate reductase;GO:0016491//oxidoreductase activity;GO:0016620//oxidoreductase activity, acting on the…	GO:0005975//carbohydrate metabolic process;GO:0005996//monosaccharide metabolic process;GO:0006006//glucose metabolic process;GO:0006082//organic acid metabolic process;GO:0006090//pyruvate metabolic process;GO:0006091//generation of precursor metabolites and energy;GO:0006094//gluconeogenesis;GO:0006096//glycolytic process;GO:0006139//nucleobase-containing compound metabolic process;GO:0006163//…	--	protein_coding
NM_gene62513	1	4.26147e-100	6.90918e-98	RPL23A	GAY46648.1 hypothetical protein CUMW_098680 [Citrus unshiu]	-	-	-	-	GO:0000315//organellar large ribosomal subunit;GO:0005680//anaphase-promoting complex;GO:0005840//ribosome;GO:0022625//cytosolic large ribosomal subunit	GO:0003735//structural constituent of ribosome	GO:0006412//translation;GO:0030071//regulation of mitotic metaphase/anaphase transition;GO:0031145//anaphase-promoting complex-dependent catabolic process	--	protein_coding
NM_gene40049	1	4.37909e-100	7.07965e-98	EXPA4	XP_006429095.1 expansin-A4 [Citrus clementina]	-	-	-	-	GO:0005575//cellular_component;GO:0005576//extracellular region;GO:0005618//cell wall;GO:0005622//intracellular anatomical structure;GO:0005737//cytoplasm;GO:0009507//chloroplast;GO:0009536//plastid;GO:0016020//membrane;GO:0030312//external encapsulating structure;GO:0043226//organelle;GO:0043227//membrane-bounded organelle;GO:0043229//intracellular organelle;GO:0043231//intracellular membrane-bo…	-	GO:0008150//biological_process;GO:0009664//plant-type cell wall organization;GO:0009987//cellular process;GO:0016043//cellular component organization;GO:0045229//external encapsulating structure organization;GO:0071554//cell wall organization or biogenesis;GO:0071555//cell wall organization;GO:0071669//plant-type cell wall organization or biogenesis;GO:0071840//cellular component organization or …	--	protein_coding
NM_gene63467	1	4.56054e-100	7.35206e-98	DDB_G0268948	XP_006442088.1 putative methyltransferase DDB_G0268948 [Citrus clementina]	-	-	-	-	-	GO:0008168//methyltransferase activity;GO:0008170//N-methyltransferase activity;GO:0008171//O-methyltransferase activity;GO:0008276//protein methyltransferase activity;GO:0008689//3-demethylubiquinone-9 3-O-methyltransferase activity;GO:0008757//S-adenosylmethionine-dependent methyltransferase activity;GO:0046025//precorrin-6Y C5,15-methyltransferase (decarboxylating) activity;GO:0046406//magnesi…	GO:0006412//translation;GO:0006744//ubiquinone biosynthetic process;GO:0008152//metabolic process;GO:0008299//isoprenoid biosynthetic process;GO:0009102//biotin biosynthetic process;GO:0015995//chlorophyll biosynthetic process;GO:0018364//peptidyl-glutamine methylation;GO:0044272//sulfur compound biosynthetic process;GO:0046140//corrin biosynthetic process	--	protein_coding
NM_gene58033	1	6.02042e-100	9.67804e-98	ATOBGM	KDO72857.1 hypothetical protein CISIN_1g002967mg [Citrus sinensis]	-	-	-	-	GO:0005737//cytoplasm	GO:0003924//GTPase activity;GO:0005524//ATP binding;GO:0005525//GTP binding;GO:0019843//rRNA binding;GO:0043022//ribosome binding	GO:0006400//tRNA modification;GO:0008150//biological_process;GO:0042254//ribosome biogenesis	--	protein_coding
NM_gene46035	1	1.11552e-99	1.78817e-97	GS1	XP_006484548.1 glutamine synthetase nodule isozyme [Citrus sinensis]	Metabolism;Metabolism;Metabolism;Metabolism;Metabolism;Metabolism	Global and overview maps;Global and overview maps;Carbohydrate metabolism;Amino acid metabolism;Amino acid metabolism;Energy metabolism	ko01100//Metabolic pathways;ko01230//Biosynthesis of amino acids;ko00630//Glyoxylate and dicarboxylate metabolism;ko00250//Alanine, aspartate and glutamate metabolism;ko00220//Arginine biosynthesis;ko00910//Nitrogen metabolism	K01915;K01915;K01915;K01915;K01915;K01915	GO:0005575//cellular_component;GO:0005622//intracellular anatomical structure;GO:0005737//cytoplasm	GO:0000166//nucleotide binding;GO:0003674//molecular_function;GO:0003824//catalytic activity;GO:0004356//glutamate-ammonia ligase activity;GO:0005488//binding;GO:0005524//ATP binding;GO:0016211//ammonia ligase activity;GO:0016874//ligase activity;GO:0016879//ligase activity, forming carbon-nitrogen bonds;GO:0016880//acid-ammonia (or amide) ligase activity;GO:0017076//purine nucleotide binding;GO:…	GO:0006082//organic acid metabolic process;GO:0006520//cellular amino acid metabolic process;GO:0006541//glutamine metabolic process;GO:0006542//glutamine biosynthetic process;GO:0006807//nitrogen compound metabolic process;GO:0008150//biological_process;GO:0008152//metabolic process;GO:0008652//cellular amino acid biosynthetic process;GO:0009058//biosynthetic process;GO:0009064//glutamine family…	--	protein_coding
NM_gene39051	1	1.97766e-99	3.16125e-97	RPS3A	XP_006428321.1 40S ribosomal protein S3a [Citrus clementina]	Genetic Information Processing	Translation	ko03010//Ribosome	K02984	GO:0005840//ribosome	GO:0003735//structural constituent of ribosome	GO:0006412//translation	--	protein_coding
NM_gene58984	1	2.00958e-99	3.20325e-97	NM_gene58984	GAY54072.1 hypothetical protein CUMW_153850 [Citrus unshiu]	-	-	-	-	-	-	-	--	protein_coding
NM_gene00650	1	2.9752e-99	4.72915e-97	CAD	XP_006466345.1 probable mannitol dehydrogenase [Citrus sinensis]	-	-	-	-	-	GO:0004024//alcohol dehydrogenase activity, zinc-dependent;GO:0004617//phosphoglycerate dehydrogenase activity;GO:0008270//zinc ion binding;GO:0008736//L-fucose isomerase activity;GO:0008743//L-threonine 3-dehydrogenase activity;GO:0016491//oxidoreductase activity;GO:0016655//oxidoreductase activity, acting on NAD(P)H, quinone or similar compound as acceptor;GO:0018467//formaldehyde dehydrogenase…	GO:0006005//L-fucose biosynthetic process;GO:0006113//fermentation;GO:0006564//L-serine biosynthetic process;GO:0006567//threonine catabolic process;GO:0006631//fatty acid metabolic process;GO:0008152//metabolic process;GO:0009404//toxin metabolic process;GO:0010127//mycothiol-dependent detoxification;GO:0019439//aromatic compound catabolic process;GO:0030494//bacteriochlorophyll biosynthetic pro…	--	protein_coding
NM_gene39124	1	3.80554e-99	6.03211e-97	SAM3	XP_006428268.1 S-adenosylmethionine synthase 2 [Citrus clementina]	Metabolism;Metabolism;Metabolism;Metabolism;Metabolism	Global and overview maps;Global and overview maps;Global and overview maps;Amino acid metabolism;Biosynthesis of other secondary metabolites	ko01100//Metabolic pathways;ko01110//Biosynthesis of secondary metabolites;ko01230//Biosynthesis of amino acids;ko00270//Cysteine and methionine metabolism;ko00999//Biosynthesis of various plant secondary metabolites	K00789;K00789;K00789;K00789;K00789	GO:0005575//cellular_component;GO:0005622//intracellular anatomical structure;GO:0005737//cytoplasm;GO:0005829//cytosol	GO:0000166//nucleotide binding;GO:0003674//molecular_function;GO:0003824//catalytic activity;GO:0004478//methionine adenosyltransferase activity;GO:0005488//binding;GO:0005524//ATP binding;GO:0016740//transferase activity;GO:0016765//transferase activity, transferring alkyl or aryl (other than methyl) groups;GO:0017076//purine nucleotide binding;GO:0030554//adenyl nucleotide binding;GO:0032553//r…	GO:0006556//S-adenosylmethionine biosynthetic process;GO:0006730//one-carbon metabolic process;GO:0006790//sulfur compound metabolic process;GO:0008150//biological_process;GO:0008152//metabolic process;GO:0009058//biosynthetic process;GO:0009987//cellular process;GO:0044237//cellular metabolic process;GO:0044249//cellular biosynthetic process;GO:0044272//sulfur compound biosynthetic process;GO:00…	--	protein_coding
NM_gene41710	1	4.11513e-99	6.50466e-97	At5g15350	XP_006431263.1 lamin-like protein [Citrus clementina]	-	-	-	-	GO:0005575//cellular_component;GO:0005622//intracellular anatomical structure;GO:0005737//cytoplasm;GO:0005773//vacuole;GO:0005886//plasma membrane;GO:0016020//membrane;GO:0031224//intrinsic component of membrane;GO:0031225//anchored component of membrane;GO:0031226//intrinsic component of plasma membrane;GO:0043226//organelle;GO:0043227//membrane-bounded organelle;GO:0043229//intracellular organ…	GO:0003674//molecular_function;GO:0003824//catalytic activity;GO:0009055//electron transfer activity;GO:0016491//oxidoreductase activity	GO:0006091//generation of precursor metabolites and energy;GO:0008150//biological_process;GO:0008152//metabolic process;GO:0009987//cellular process;GO:0022900//electron transport chain;GO:0044237//cellular metabolic process	--	protein_coding
NM_gene24739	1	6.99989e-99	1.10338e-96	NM_gene24739	ESR66778.1 hypothetical protein CICLE_v10010716mg, partial [Citrus clementina]	Metabolism;Metabolism;Metabolism	Global and overview maps;Amino acid metabolism;Amino acid metabolism	ko01100//Metabolic pathways;ko00270//Cysteine and methionine metabolism;ko00330//Arginine and proline metabolism	K01611;K01611;K01611	-	-	-	--	protein_coding
NM_gene44266	1	7.268e-99	1.14246e-96	PXC1	XP_006481916.1 leucine-rich repeat receptor-like protein kinase PXC1 [Citrus sinensis]	-	-	-	-	GO:0005575//cellular_component;GO:0005886//plasma membrane;GO:0016020//membrane;GO:0016021//integral component of membrane;GO:0031224//intrinsic component of membrane;GO:0071944//cell periphery	GO:0000166//nucleotide binding;GO:0003674//molecular_function;GO:0003824//catalytic activity;GO:0004672//protein kinase activity;GO:0005488//binding;GO:0005515//protein binding;GO:0005524//ATP binding;GO:0016301//kinase activity;GO:0016740//transferase activity;GO:0016772//transferase activity, transferring phosphorus-containing groups;GO:0016773//phosphotransferase activity, alcohol group as acc…	GO:0006464//cellular protein modification process;GO:0006468//protein phosphorylation;GO:0006793//phosphorus metabolic process;GO:0006796//phosphate-containing compound metabolic process;GO:0006807//nitrogen compound metabolic process;GO:0008150//biological_process;GO:0008152//metabolic process;GO:0009832//plant-type cell wall biogenesis;GO:0009834//plant-type secondary cell wall biogenesis;GO:00…	--	protein_coding
NM_gene27648	1	8.4377e-99	1.32267e-96	HSC80	XP_006452664.1 heat shock cognate protein 80 [Citrus clementina]	Organismal Systems;Genetic Information Processing	Environmental adaptation;Folding, sorting and degradation	ko04626//Plant-pathogen interaction;ko04141//Protein processing in endoplasmic reticulum	K04079;K04079	GO:0005575//cellular_component;GO:0005622//intracellular anatomical structure;GO:0005737//cytoplasm	GO:0000166//nucleotide binding;GO:0003674//molecular_function;GO:0005488//binding;GO:0005515//protein binding;GO:0005524//ATP binding;GO:0016887//ATP hydrolysis activity;GO:0017076//purine nucleotide binding;GO:0030554//adenyl nucleotide binding;GO:0032553//ribonucleotide binding;GO:0032555//purine ribonucleotide binding;GO:0032559//adenyl ribonucleotide binding;GO:0035639//purine ribonucleoside …	GO:0006457//protein folding;GO:0006950//response to stress;GO:0008150//biological_process;GO:0009987//cellular process;GO:0032418//lysosome localization;GO:0050896//response to stimulus	--	protein_coding
NM_gene03769	1	1.38066e-98	2.15442e-96	NM_gene03769	XP_006426234.1 probable rhamnogalacturonate lyase B [Citrus clementina]	-	-	-	-	-	GO:0016837//carbon-oxygen lyase activity, acting on polysaccharides;GO:0030246//carbohydrate binding	GO:0005975//carbohydrate metabolic process	--	protein_coding
NM_gene58992	1	1.38196e-98	2.15442e-96	NM_gene58992	XP_006420066.1 uncharacterized protein LOC18031947 [Citrus clementina]	-	-	-	-	-	-	-	--	protein_coding
NM_gene63839	1	1.24511e-97	1.93576e-95	HSFB3	XP_006492933.1 heat stress transcription factor B-3-like [Citrus sinensis]	-	-	-	-	-	GO:0003700//DNA-binding transcription factor activity;GO:0003779//actin binding;GO:0019901//protein kinase binding;GO:0043565//sequence-specific DNA binding	GO:0006355//regulation of transcription, DNA-templated	HSF	protein_coding
NM_gene33246	1	3.1681e-97	4.91195e-95	NM_gene33246	XP_006444675.1 uncharacterized protein C594.04c [Citrus clementina]	-	-	-	-	GO:0005575//cellular_component;GO:0005622//intracellular anatomical structure;GO:0005737//cytoplasm;GO:0005783//endoplasmic reticulum;GO:0005789//endoplasmic reticulum membrane;GO:0012505//endomembrane system;GO:0016020//membrane;GO:0016021//integral component of membrane;GO:0031224//intrinsic component of membrane;GO:0031984//organelle subcompartment;GO:0042175//nuclear outer membrane-endoplasmi…	GO:0003674//molecular_function;GO:0003824//catalytic activity;GO:0004671//protein C-terminal S-isoprenylcysteine carboxyl O-methyltransferase activity;GO:0016229//steroid dehydrogenase activity;GO:0016491//oxidoreductase activity;GO:0016627//oxidoreductase activity, acting on the CH-CH group of donors	GO:0006481//C-terminal protein methylation;GO:0006629//lipid metabolic process;GO:0008150//biological_process;GO:0008152//metabolic process;GO:0008202//steroid metabolic process;GO:0044238//primary metabolic process;GO:0071704//organic substance metabolic process;GO:1901360//organic cyclic compound metabolic process	--	protein_coding
NM_gene61661	1	1.2125e-96	1.87478e-94	BZIP53	XP_006419404.1 bZIP transcription factor 53 [Citrus clementina]	-	-	-	-	GO:0000776//kinetochore;GO:0005737//cytoplasm;GO:0033179//proton-transporting V-type ATPase, V0 domain	GO:0003677//DNA binding;GO:0003700//DNA-binding transcription factor activity;GO:0005524//ATP binding;GO:0008017//microtubule binding;GO:0015078//proton transmembrane transporter activity	GO:0006260//DNA replication;GO:0006355//regulation of transcription, DNA-templated;GO:0007059//chromosome segregation;GO:0007093//mitotic cell cycle checkpoint signaling;GO:0030261//chromosome condensation;GO:0043093//FtsZ-dependent cytokinesis;GO:0090529//cell septum assembly;GO:1902600//proton transmembrane transport	bZIP	protein_coding
NM_gene43180	1	1.26748e-96	1.95446e-94	NM_gene43180	ESR42262.1 hypothetical protein CICLE_v10013673mg [Citrus clementina]	-	-	-	-	-	-	-	--	protein_coding
NM_gene61816	1	1.43918e-96	2.21322e-94	FPF1	ESR32839.1 hypothetical protein CICLE_v10006149mg [Citrus clementina]	-	-	-	-	-	-	-	--	protein_coding
NM_gene39838	1	2.22528e-96	3.41286e-94	RPS23	XP_006428872.1 40S ribosomal protein S23 [Citrus clementina]	Genetic Information Processing	Translation	ko03010//Ribosome	K02973	GO:0000314//organellar small ribosomal subunit;GO:0005840//ribosome;GO:0022627//cytosolic small ribosomal subunit	GO:0003735//structural constituent of ribosome	GO:0006412//translation	--	protein_coding
NM_gene33803	1	3.12351e-96	4.77753e-94	NM_gene33803	XP_006439174.1 uncharacterized protein LOC18049780 [Citrus clementina]	-	-	-	-	-	-	-	--	protein_coding
NM_gene22375	1	7.97268e-96	1.21618e-93	At2g26730	XP_006475765.1 probable inactive receptor kinase At2g26730 [Citrus sinensis]	-	-	-	-	GO:0005575//cellular_component;GO:0005886//plasma membrane;GO:0016020//membrane;GO:0016021//integral component of membrane;GO:0031224//intrinsic component of membrane;GO:0071944//cell periphery	GO:0000166//nucleotide binding;GO:0003674//molecular_function;GO:0003824//catalytic activity;GO:0004672//protein kinase activity;GO:0005488//binding;GO:0005515//protein binding;GO:0005524//ATP binding;GO:0008948//oxaloacetate decarboxylase activity;GO:0015081//sodium ion transmembrane transporter activity;GO:0016301//kinase activity;GO:0016740//transferase activity;GO:0016772//transferase activit…	GO:0006464//cellular protein modification process;GO:0006468//protein phosphorylation;GO:0006793//phosphorus metabolic process;GO:0006796//phosphate-containing compound metabolic process;GO:0006807//nitrogen compound metabolic process;GO:0008150//biological_process;GO:0008152//metabolic process;GO:0009987//cellular process;GO:0016310//phosphorylation;GO:0019538//protein metabolic process;GO:00362…	--	protein_coding
NM_gene13089	1	1.59391e-95	2.42489e-93	At4g20830	KDO75192.1 hypothetical protein CISIN_1g043104mg [Citrus sinensis]	-	-	-	-	-	GO:0016491//oxidoreductase activity;GO:0050660//flavin adenine dinucleotide binding	GO:0005975//carbohydrate metabolic process	--	protein_coding
NM_gene24092	1	2.40517e-95	3.64931e-93	HSC80	XP_006452664.1 heat shock cognate protein 80 [Citrus clementina]	Organismal Systems;Genetic Information Processing	Environmental adaptation;Folding, sorting and degradation	ko04626//Plant-pathogen interaction;ko04141//Protein processing in endoplasmic reticulum	K04079;K04079	GO:0005575//cellular_component;GO:0005622//intracellular anatomical structure;GO:0005737//cytoplasm	GO:0000166//nucleotide binding;GO:0003674//molecular_function;GO:0005488//binding;GO:0005515//protein binding;GO:0005524//ATP binding;GO:0016887//ATP hydrolysis activity;GO:0017076//purine nucleotide binding;GO:0030554//adenyl nucleotide binding;GO:0032553//ribonucleotide binding;GO:0032555//purine ribonucleotide binding;GO:0032559//adenyl ribonucleotide binding;GO:0035639//purine ribonucleoside …	GO:0006457//protein folding;GO:0006950//response to stress;GO:0008150//biological_process;GO:0009987//cellular process;GO:0032418//lysosome localization;GO:0050896//response to stimulus	--	protein_coding
NM_gene59449	1	2.50912e-94	3.79686e-92	HSP26-A	XP_006420466.1 probable glutathione S-transferase [Citrus clementina]	Metabolism;Metabolism	Global and overview maps;Metabolism of other amino acids	ko01100//Metabolic pathways;ko00480//Glutathione metabolism	K00799;K00799	GO:0005634//nucleus	GO:0003677//DNA binding;GO:0005515//protein binding;GO:0016034//maleylacetoacetate isomerase activity	GO:0006559//L-phenylalanine catabolic process;GO:0006572//tyrosine catabolic process;GO:0006749//glutathione metabolic process	--	protein_coding
NM_gene44192	1	2.69843e-94	4.07248e-92	At3g10080	XP_006430224.1 germin-like protein subfamily 3 member 2 [Citrus clementina]	-	-	-	-	GO:0005575//cellular_component;GO:0005576//extracellular region;GO:0005618//cell wall;GO:0030312//external encapsulating structure;GO:0048046//apoplast;GO:0071944//cell periphery	GO:0003674//molecular_function;GO:0005488//binding;GO:0010309//acireductone dioxygenase [iron(II)-requiring] activity;GO:0030145//manganese ion binding;GO:0043167//ion binding;GO:0043169//cation binding;GO:0045735//nutrient reservoir activity;GO:0046872//metal ion binding;GO:0046914//transition metal ion binding	-	--	protein_coding
NM_gene03979	1	3.44343e-94	5.18305e-92	CWINV1	XP_006426549.1 beta-fructofuranosidase, insoluble isoenzyme CWINV1 [Citrus clementina]	Metabolism;Metabolism;Metabolism;Metabolism	Global and overview maps;Global and overview maps;Carbohydrate metabolism;Carbohydrate metabolism	ko01100//Metabolic pathways;ko01110//Biosynthesis of secondary metabolites;ko00500//Starch and sucrose metabolism;ko00052//Galactose metabolism	K01193;K01193;K01193;K01193	-	-	-	--	protein_coding
NM_gene17019	1	3.977e-94	5.97033e-92	COMT1	XP_006434352.1 caffeic acid 3-O-methyltransferase [Citrus clementina]	Metabolism;Metabolism;Metabolism;Metabolism	Global and overview maps;Global and overview maps;Biosynthesis of other secondary metabolites;Amino acid metabolism	ko01100//Metabolic pathways;ko01110//Biosynthesis of secondary metabolites;ko00940//Phenylpropanoid biosynthesis;ko00380//Tryptophan metabolism	K13066;K13066;K13066;K13066	GO:0005887//integral component of plasma membrane	GO:0008168//methyltransferase activity;GO:0008171//O-methyltransferase activity;GO:0015450//protein-transporting ATPase activity;GO:0046983//protein dimerization activity	GO:0006480//N-terminal protein amino acid methylation;GO:0016051//carbohydrate biosynthetic process;GO:0043952//protein transport by the Sec complex	--	protein_coding
NM_gene55203	1	5.5413e-94	8.29675e-92	NM_gene55203	XP_006422824.1 uncharacterized protein LOC18035359 [Citrus clementina]	-	-	-	-	-	-	-	--	protein_coding
NM_gene62383	1	5.98723e-94	8.94083e-92	HSP26-A	XP_006489730.1 probable glutathione S-transferase [Citrus sinensis]	Metabolism;Metabolism	Global and overview maps;Metabolism of other amino acids	ko01100//Metabolic pathways;ko00480//Glutathione metabolism	K00799;K00799	-	GO:0005515//protein binding;GO:0016034//maleylacetoacetate isomerase activity	GO:0006559//L-phenylalanine catabolic process;GO:0006572//tyrosine catabolic process;GO:0006749//glutathione metabolic process	--	protein_coding
NM_gene37463	1	1.63651e-93	2.43741e-91	At5g39150	XP_006443308.1 germin-like protein subfamily 1 member 17 [Citrus clementina]	-	-	-	-	-	-	-	--	protein_coding
NM_gene21292	1	2.05011e-93	3.04543e-91	JAL3	XP_006473571.1 jacalin-related lectin 3-like isoform X1 [Citrus sinensis]	-	-	-	-	-	-	-	--	protein_coding
NM_gene48671	1	2.23313e-93	3.30865e-91	NM_gene48671	XP_006483921.1 uncharacterized protein LOC102606970 isoform X1 [Citrus sinensis]	-	-	-	-	-	-	-	--	protein_coding
NM_gene50951	1	7.92408e-93	1.17099e-90	COMT2	XP_006436416.1 caffeic acid 3-O-methyltransferase [Citrus clementina]	Metabolism;Metabolism;Metabolism;Metabolism	Global and overview maps;Global and overview maps;Biosynthesis of other secondary metabolites;Amino acid metabolism	ko01100//Metabolic pathways;ko01110//Biosynthesis of secondary metabolites;ko00940//Phenylpropanoid biosynthesis;ko00380//Tryptophan metabolism	K13066;K13066;K13066;K13066	-	GO:0008168//methyltransferase activity;GO:0008171//O-methyltransferase activity;GO:0046983//protein dimerization activity	GO:0006480//N-terminal protein amino acid methylation	--	protein_coding
NM_gene35743	1	8.22838e-93	1.2128e-90	PME61	GAY59122.1 hypothetical protein CUMW_192150 [Citrus unshiu]	-	-	-	-	GO:0005575//cellular_component;GO:0005618//cell wall;GO:0016020//membrane;GO:0016021//integral component of membrane;GO:0030312//external encapsulating structure;GO:0031224//intrinsic component of membrane;GO:0071944//cell periphery	GO:0003674//molecular_function;GO:0003824//catalytic activity;GO:0004857//enzyme inhibitor activity;GO:0016787//hydrolase activity;GO:0016788//hydrolase activity, acting on ester bonds;GO:0030234//enzyme regulator activity;GO:0030599//pectinesterase activity;GO:0045330//aspartyl esterase activity;GO:0046910//pectinesterase inhibitor activity;GO:0052689//carboxylic ester hydrolase activity;GO:0098…	GO:0000272//polysaccharide catabolic process;GO:0005975//carbohydrate metabolic process;GO:0005976//polysaccharide metabolic process;GO:0008150//biological_process;GO:0008152//metabolic process;GO:0009056//catabolic process;GO:0009057//macromolecule catabolic process;GO:0009987//cellular process;GO:0010393//galacturonan metabolic process;GO:0016043//cellular component organization;GO:0016052//car…	--	protein_coding
NM_gene40263	1	1.49054e-92	2.19124e-90	LAX2	XP_006480987.1 auxin transporter-like protein 2 [Citrus sinensis]	Environmental Information Processing	Signal transduction	ko04075//Plant hormone signal transduction	K13946	GO:0005575//cellular_component;GO:0005622//intracellular anatomical structure;GO:0005737//cytoplasm;GO:0005768//endosome;GO:0005794//Golgi apparatus;GO:0005886//plasma membrane;GO:0009986//cell surface;GO:0012505//endomembrane system;GO:0016020//membrane;GO:0016021//integral component of membrane;GO:0031224//intrinsic component of membrane;GO:0031410//cytoplasmic vesicle;GO:0031982//vesicle;GO:00…	GO:0003674//molecular_function;GO:0005215//transporter activity;GO:0005342//organic acid transmembrane transporter activity;GO:0005488//binding;GO:0008509//anion transmembrane transporter activity;GO:0008514//organic anion transmembrane transporter activity;GO:0010011//auxin binding;GO:0010328//auxin influx transmembrane transporter activity;GO:0015075//ion transmembrane transporter activity;GO:0…	GO:0001736//establishment of planar polarity;GO:0001738//morphogenesis of a polarized epithelium;GO:0002009//morphogenesis of an epithelium;GO:0003333//amino acid transmembrane transport;GO:0006810//transport;GO:0006811//ion transport;GO:0006820//anion transport;GO:0006865//amino acid transport;GO:0007154//cell communication;GO:0007164//establishment of tissue polarity;GO:0007165//signal transduc…	--	protein_coding
NM_gene44000	1	1.60784e-92	2.35759e-90	At5g49770	KDO70764.1 hypothetical protein CISIN_1g002121mg [Citrus sinensis]	-	-	-	-	GO:0005575//cellular_component;GO:0016020//membrane;GO:0016021//integral component of membrane;GO:0031224//intrinsic component of membrane	GO:0000166//nucleotide binding;GO:0003674//molecular_function;GO:0003824//catalytic activity;GO:0004672//protein kinase activity;GO:0004674//protein serine/threonine kinase activity;GO:0005488//binding;GO:0005515//protein binding;GO:0005524//ATP binding;GO:0016301//kinase activity;GO:0016740//transferase activity;GO:0016772//transferase activity, transferring phosphorus-containing groups;GO:00167…	GO:0006464//cellular protein modification process;GO:0006468//protein phosphorylation;GO:0006793//phosphorus metabolic process;GO:0006796//phosphate-containing compound metabolic process;GO:0006807//nitrogen compound metabolic process;GO:0008150//biological_process;GO:0008152//metabolic process;GO:0009987//cellular process;GO:0016310//phosphorylation;GO:0019538//protein metabolic process;GO:00362…	--	protein_coding
NM_gene45276	1	8.56483e-92	1.25263e-89	HTH	XP_006483145.1 protein HOTHEAD [Citrus sinensis]	-	-	-	-	-	GO:0008767//UDP-galactopyranose mutase activity;GO:0008812//choline dehydrogenase activity;GO:0016491//oxidoreductase activity;GO:0016614//oxidoreductase activity, acting on CH-OH group of donors;GO:0016701//oxidoreductase activity, acting on single donors with incorporation of molecular oxygen;GO:0045550//geranylgeranyl reductase activity;GO:0050660//flavin adenine dinucleotide binding	GO:0006744//ubiquinone biosynthetic process;GO:0009273//peptidoglycan-based cell wall biogenesis;GO:0015995//chlorophyll biosynthetic process;GO:0019285//glycine betaine biosynthetic process from choline;GO:0030494//bacteriochlorophyll biosynthetic process	--	protein_coding
NM_gene28585	1	2.56952e-91	3.74834e-89	NM_gene28585	-	-	-	-	-	-	-	-	--	protein_coding
NM_gene59571	1	2.72064e-91	3.9586e-89	At1g04680	ESR33807.1 hypothetical protein CICLE_v10004783mg [Citrus clementina]	Metabolism;Metabolism	Global and overview maps;Carbohydrate metabolism	ko01100//Metabolic pathways;ko00040//Pentose and glucuronate interconversions	K01728;K01728	GO:0005575//cellular_component;GO:0016020//membrane	GO:0003674//molecular_function;GO:0003824//catalytic activity;GO:0005488//binding;GO:0005515//protein binding;GO:0016829//lyase activity;GO:0016835//carbon-oxygen lyase activity;GO:0016837//carbon-oxygen lyase activity, acting on polysaccharides;GO:0030570//pectate lyase activity;GO:0043167//ion binding;GO:0043169//cation binding;GO:0046872//metal ion binding	GO:0000272//polysaccharide catabolic process;GO:0005975//carbohydrate metabolic process;GO:0005976//polysaccharide metabolic process;GO:0008150//biological_process;GO:0008152//metabolic process;GO:0009056//catabolic process;GO:0009057//macromolecule catabolic process;GO:0009987//cellular process;GO:0010393//galacturonan metabolic process;GO:0016052//carbohydrate catabolic process;GO:0043170//macr…	--	protein_coding
NM_gene20654	1	2.85565e-91	4.14441e-89	At4g08300	XP_006472756.1 WAT1-related protein At4g08300 [Citrus sinensis]	-	-	-	-	GO:0005575//cellular_component;GO:0005622//intracellular anatomical structure;GO:0005737//cytoplasm;GO:0005886//plasma membrane;GO:0005887//integral component of plasma membrane;GO:0005938//cell cortex;GO:0016020//membrane;GO:0016021//integral component of membrane;GO:0031224//intrinsic component of membrane;GO:0031226//intrinsic component of plasma membrane;GO:0071944//cell periphery;GO:0099568/…	GO:0003674//molecular_function;GO:0005215//transporter activity;GO:0022857//transmembrane transporter activity	GO:0006810//transport;GO:0007154//cell communication;GO:0007165//signal transduction;GO:0008150//biological_process;GO:0009719//response to endogenous stimulus;GO:0009725//response to hormone;GO:0009733//response to auxin;GO:0009734//auxin-activated signaling pathway;GO:0009755//hormone-mediated signaling pathway;GO:0009987//cellular process;GO:0010033//response to organic substance;GO:0023052//s…	--	protein_coding
NM_gene29528	1	4.67692e-91	6.77031e-89	EIF-5A2	XP_006477598.1 eukaryotic translation initiation factor 5A-2 [Citrus sinensis]	-	-	-	-	GO:0005737//cytoplasm	GO:0003723//RNA binding;GO:0003746//translation elongation factor activity;GO:0043022//ribosome binding	GO:0006414//translational elongation;GO:0045901//positive regulation of translational elongation;GO:0045905//positive regulation of translational termination	--	protein_coding
NM_gene17074	1	7.59806e-91	1.0971e-88	NM_gene17074	-	-	-	-	-	-	GO:0005199//structural constituent of cell wall	GO:0009664//plant-type cell wall organization	--	protein_coding
NM_gene00058	1	8.31389e-91	1.19741e-88	AAE1	GAY59370.1 hypothetical protein CUMW_194030 [Citrus unshiu]	-	-	-	-	GO:0005575//cellular_component;GO:0005622//intracellular anatomical structure;GO:0005737//cytoplasm;GO:0005777//peroxisome;GO:0042579//microbody;GO:0043226//organelle;GO:0043227//membrane-bounded organelle;GO:0043229//intracellular organelle;GO:0043231//intracellular membrane-bounded organelle	GO:0003674//molecular_function;GO:0003824//catalytic activity;GO:0003987//acetate-CoA ligase activity;GO:0004043//L-aminoadipate-semialdehyde dehydrogenase activity;GO:0008668//(2,3-dihydroxybenzoyl)adenylate synthase activity;GO:0008756//o-succinylbenzoate-CoA ligase activity;GO:0016874//ligase activity;GO:0030729//acetoacetate-CoA ligase activity;GO:0047473//D-alanine [D-alanyl carrier protein]…	GO:0006082//organic acid metabolic process;GO:0006629//lipid metabolic process;GO:0006631//fatty acid metabolic process;GO:0008150//biological_process;GO:0008152//metabolic process;GO:0009234//menaquinone biosynthetic process;GO:0009987//cellular process;GO:0019287//isopentenyl diphosphate biosynthetic process, mevalonate pathway;GO:0019290//siderophore biosynthetic process;GO:0019350//teichoic a…	--	protein_coding
NM_gene04253	1	9.10056e-91	1.30739e-88	IAA8	XP_006426926.1 auxin-responsive protein IAA27 isoform X2 [Citrus clementina]	Environmental Information Processing	Signal transduction	ko04075//Plant hormone signal transduction	K14484	GO:0005575//cellular_component;GO:0005622//intracellular anatomical structure;GO:0005634//nucleus;GO:0043226//organelle;GO:0043227//membrane-bounded organelle;GO:0043229//intracellular organelle;GO:0043231//intracellular membrane-bounded organelle	GO:0003674//molecular_function;GO:0003700//DNA-binding transcription factor activity;GO:0140110//transcription regulator activity	GO:0006139//nucleobase-containing compound metabolic process;GO:0006351//transcription, DNA-templated;GO:0006355//regulation of transcription, DNA-templated;GO:0006725//cellular aromatic compound metabolic process;GO:0006807//nitrogen compound metabolic process;GO:0007154//cell communication;GO:0007165//signal transduction;GO:0008150//biological_process;GO:0008152//metabolic process;GO:0009058//b…	--	protein_coding
NM_gene43038	1	1.04255e-90	1.49396e-88	CCOAOMT1	XP_006428886.1 caffeoyl-CoA O-methyltransferase [Citrus clementina]	Metabolism;Metabolism;Metabolism;Metabolism;Metabolism	Global and overview maps;Global and overview maps;Biosynthesis of other secondary metabolites;Biosynthesis of other secondary metabolites;Biosynthesis of other secondary metabolites	ko01100//Metabolic pathways;ko01110//Biosynthesis of secondary metabolites;ko00940//Phenylpropanoid biosynthesis;ko00941//Flavonoid biosynthesis;ko00945//Stilbenoid, diarylheptanoid and gingerol biosynthesis	K00588;K00588;K00588;K00588;K00588	-	GO:0008171//O-methyltransferase activity	-	--	protein_coding
NM_gene57362	1	1.96645e-90	2.81078e-88	At5g22090	XP_024034972.1 protein FAF-like, chloroplastic [Citrus clementina]	-	-	-	-	GO:0005575//cellular_component;GO:0005622//intracellular anatomical structure;GO:0005737//cytoplasm;GO:0009507//chloroplast;GO:0009536//plastid;GO:0043226//organelle;GO:0043227//membrane-bounded organelle;GO:0043229//intracellular organelle;GO:0043231//intracellular membrane-bounded organelle	-	-	--	protein_coding
NM_gene59062	1	2.1578e-90	3.07654e-88	WDL3	XP_006420126.1 protein WVD2-like 3 isoform X2 [Citrus clementina]	-	-	-	-	-	-	-	--	protein_coding
NM_gene08113	1	2.47249e-90	3.51639e-88	At5g35735	KDO58454.1 hypothetical protein CISIN_1g015780mg [Citrus sinensis]	-	-	-	-	GO:0005575//cellular_component;GO:0005886//plasma membrane;GO:0016020//membrane;GO:0016021//integral component of membrane;GO:0031224//intrinsic component of membrane;GO:0071944//cell periphery	GO:0003674//molecular_function;GO:0005488//binding;GO:0043167//ion binding;GO:0043169//cation binding;GO:0046872//metal ion binding	GO:0008150//biological_process;GO:0008152//metabolic process	--	protein_coding
NM_gene12306	1	2.66576e-90	3.78178e-88	GAT1_2.1	XP_006468750.1 putative glutamine amidotransferase GAT1_2.1 [Citrus sinensis]	-	-	-	-	GO:0005951//carbamoyl-phosphate synthase complex	GO:0000107//imidazoleglycerol-phosphate synthase activity;GO:0003674//molecular_function;GO:0003824//catalytic activity;GO:0003922//GMP synthase (glutamine-hydrolyzing) activity;GO:0004088//carbamoyl-phosphate synthase (glutamine-hydrolyzing) activity;GO:0016740//transferase activity;GO:0016787//hydrolase activity;GO:0016884//carbon-nitrogen ligase activity, with glutamine as amido-N-donor	GO:0000105//histidine biosynthetic process;GO:0006082//organic acid metabolic process;GO:0006177//GMP biosynthetic process;GO:0006520//cellular amino acid metabolic process;GO:0006541//glutamine metabolic process;GO:0006807//nitrogen compound metabolic process;GO:0008150//biological_process;GO:0008152//metabolic process;GO:0009064//glutamine family amino acid metabolic process;GO:0009220//pyrimid…	--	protein_coding
NM_gene03505	1	3.50403e-90	4.95859e-88	Bp10	XP_006425823.1 L-ascorbate oxidase homolog [Citrus clementina]	-	-	-	-	GO:0005575//cellular_component;GO:0005576//extracellular region;GO:0005615//extracellular space	GO:0003674//molecular_function;GO:0003824//catalytic activity;GO:0005375//copper ion transmembrane transporter activity;GO:0005488//binding;GO:0005507//copper ion binding;GO:0016491//oxidoreductase activity;GO:0043167//ion binding;GO:0043169//cation binding;GO:0046872//metal ion binding;GO:0046914//transition metal ion binding	GO:0006825//copper ion transport;GO:0008150//biological_process;GO:0008152//metabolic process	--	protein_coding
NM_gene44414	1	4.57534e-90	6.45852e-88	PIN1A	KDO53622.1 hypothetical protein CISIN_1g007826mg [Citrus sinensis]	-	-	-	-	GO:0005575//cellular_component;GO:0005622//intracellular anatomical structure;GO:0005737//cytoplasm;GO:0005783//endoplasmic reticulum;GO:0005886//plasma membrane;GO:0012505//endomembrane system;GO:0016020//membrane;GO:0016021//integral component of membrane;GO:0031224//intrinsic component of membrane;GO:0043226//organelle;GO:0043227//membrane-bounded organelle;GO:0043229//intracellular organelle;…	GO:0003674//molecular_function;GO:0005215//transporter activity;GO:0010329//auxin efflux transmembrane transporter activity;GO:0015562//efflux transmembrane transporter activity;GO:0022857//transmembrane transporter activity;GO:0080161//auxin transmembrane transporter activity	GO:0006810//transport;GO:0007154//cell communication;GO:0007165//signal transduction;GO:0008150//biological_process;GO:0009719//response to endogenous stimulus;GO:0009725//response to hormone;GO:0009733//response to auxin;GO:0009734//auxin-activated signaling pathway;GO:0009755//hormone-mediated signaling pathway;GO:0009914//hormone transport;GO:0009926//auxin polar transport;GO:0009966//regulati…	--	protein_coding
NM_gene42493	1	4.83839e-90	6.81289e-88	HIPP05	GAY59860.1 hypothetical protein CUMW_197700 [Citrus unshiu]	-	-	-	-	-	GO:0005507//copper ion binding;GO:0045340//mercury ion binding;GO:0046872//metal ion binding	GO:0006825//copper ion transport;GO:0015694//mercury ion transport	--	protein_coding
NM_gene08983	1	5.8396e-90	8.20232e-88	PP2A1	XP_006448723.1 lectin [Citrus clementina]	-	-	-	-	GO:0005575//cellular_component;GO:0016020//membrane;GO:0016021//integral component of membrane;GO:0031224//intrinsic component of membrane	-	-	--	protein_coding
NM_gene15223	1	6.39706e-90	8.96315e-88	NM_gene15223	XP_006465756.1 sigma factor binding protein 1, chloroplastic [Citrus sinensis]	-	-	-	-	GO:0005575//cellular_component;GO:0005622//intracellular anatomical structure;GO:0005634//nucleus;GO:0005737//cytoplasm;GO:0009507//chloroplast;GO:0009536//plastid;GO:0043226//organelle;GO:0043227//membrane-bounded organelle;GO:0043229//intracellular organelle;GO:0043231//intracellular membrane-bounded organelle	-	GO:0002376//immune system process;GO:0006355//regulation of transcription, DNA-templated;GO:0006950//response to stress;GO:0006952//defense response;GO:0006955//immune response;GO:0008150//biological_process;GO:0009314//response to radiation;GO:0009416//response to light stimulus;GO:0009605//response to external stimulus;GO:0009607//response to biotic stimulus;GO:0009617//response to bacterium;GO…	--	protein_coding
NM_gene34645	1	1.85594e-89	2.59402e-87	TPRP-F1	XP_006477233.1 36.4 kDa proline-rich protein [Citrus sinensis]	-	-	-	-	-	-	-	--	protein_coding
NM_gene21824	1	2.3634e-89	3.28709e-87	Cl-PT1b	XP_006483446.1 coumarin 8-geranyltransferase 1b, chloroplastic [Citrus sinensis]	Metabolism;Metabolism;Metabolism	Global and overview maps;Global and overview maps;Metabolism of cofactors and vitamins	ko01100//Metabolic pathways;ko01110//Biosynthesis of secondary metabolites;ko00130//Ubiquinone and other terpenoid-quinone biosynthesis	K09833;K09833;K09833	GO:0016021//integral component of membrane	GO:0008412//4-hydroxybenzoate octaprenyltransferase activity;GO:0016765//transferase activity, transferring alkyl or aryl (other than methyl) groups;GO:0016767//geranylgeranyl-diphosphate geranylgeranyltransferase activity;GO:0046408//chlorophyll synthetase activity	GO:0006744//ubiquinone biosynthetic process;GO:0075733//intracellular transport of virus	--	protein_coding
NM_gene38446	1	2.35849e-89	3.28709e-87	CYTB5-E	GAY45772.1 hypothetical protein CUMW_091930 [Citrus unshiu]	-	-	-	-	-	-	-	--	protein_coding
NM_gene48558	1	3.0553e-89	4.23902e-87	NM_gene48558	ESR51735.1 hypothetical protein CICLE_v10033127mg [Citrus clementina]	-	-	-	-	-	-	-	--	protein_coding
NM_gene33932	1	3.22229e-89	4.45981e-87	At1g64390	XP_006476392.1 endoglucanase 6 [Citrus sinensis]	Metabolism;Metabolism	Global and overview maps;Carbohydrate metabolism	ko01100//Metabolic pathways;ko00500//Starch and sucrose metabolism	K01179;K01179	GO:0005575//cellular_component;GO:0005576//extracellular region	GO:0003674//molecular_function;GO:0003824//catalytic activity;GO:0004553//hydrolase activity, hydrolyzing O-glycosyl compounds;GO:0005488//binding;GO:0008810//cellulase activity;GO:0016787//hydrolase activity;GO:0016798//hydrolase activity, acting on glycosyl bonds;GO:0030246//carbohydrate binding	GO:0000272//polysaccharide catabolic process;GO:0005975//carbohydrate metabolic process;GO:0005976//polysaccharide metabolic process;GO:0006073//cellular glucan metabolic process;GO:0008150//biological_process;GO:0008152//metabolic process;GO:0009056//catabolic process;GO:0009057//macromolecule catabolic process;GO:0009251//glucan catabolic process;GO:0009987//cellular process;GO:0016043//cellula…	--	protein_coding
NM_gene11430	1	3.46664e-89	4.78633e-87	DIR1	XP_006448002.1 putative lipid-transfer protein DIR1 [Citrus clementina]	-	-	-	-	-	-	-	--	protein_coding
NM_gene02041	1	5.06782e-89	6.98007e-87	WRKY24	XP_006468131.1 WRKY transcription factor WRKY24-like [Citrus sinensis]	Organismal Systems;Environmental Information Processing	Environmental adaptation;Signal transduction	ko04626//Plant-pathogen interaction;ko04016//MAPK signaling pathway - plant	K13424;K13424	GO:0005575//cellular_component;GO:0005622//intracellular anatomical structure;GO:0005634//nucleus;GO:0043226//organelle;GO:0043227//membrane-bounded organelle;GO:0043229//intracellular organelle;GO:0043231//intracellular membrane-bounded organelle	GO:0001067//transcription regulatory region nucleic acid binding;GO:0003674//molecular_function;GO:0003676//nucleic acid binding;GO:0003677//DNA binding;GO:0003700//DNA-binding transcription factor activity;GO:0005488//binding;GO:0043565//sequence-specific DNA binding;GO:0097159//organic cyclic compound binding;GO:0140110//transcription regulator activity;GO:1901363//heterocyclic compound binding	GO:0001101//response to acid chemical;GO:0006139//nucleobase-containing compound metabolic process;GO:0006351//transcription, DNA-templated;GO:0006355//regulation of transcription, DNA-templated;GO:0006725//cellular aromatic compound metabolic process;GO:0006790//sulfur compound metabolic process;GO:0006807//nitrogen compound metabolic process;GO:0006950//response to stress;GO:0006952//defense re…	WRKY	protein_coding
NM_gene13557	1	1.01624e-88	1.3963e-86	SDT	XP_006467678.1 spermidine sinapoyl-CoA acyltransferase [Citrus sinensis]	-	-	-	-	-	GO:0003674//molecular_function;GO:0003824//catalytic activity;GO:0016740//transferase activity;GO:0016746//acyltransferase activity;GO:0016747//acyltransferase activity, transferring groups other than amino-acyl groups	GO:0006629//lipid metabolic process;GO:0006720//isoprenoid metabolic process;GO:0006721//terpenoid metabolic process;GO:0006807//nitrogen compound metabolic process;GO:0008150//biological_process;GO:0008152//metabolic process;GO:0008299//isoprenoid biosynthetic process;GO:0008610//lipid biosynthetic process;GO:0009058//biosynthetic process;GO:0009987//cellular process;GO:0016101//diterpenoid meta…	--	protein_coding
NM_gene57977	1	1.89805e-88	2.60161e-86	H2B-3	XP_006488268.1 histone H2B.3 [Citrus sinensis]	-	-	-	-	GO:0005669//transcription factor TFIID complex	GO:0003677//DNA binding	GO:0006352//DNA-templated transcription, initiation	--	protein_coding
NM_gene06263	1	5.32409e-88	7.28001e-86	pod	XP_006492672.1 peroxidase 15 [Citrus sinensis]	Metabolism;Metabolism;Metabolism	Global and overview maps;Global and overview maps;Biosynthesis of other secondary metabolites	ko01100//Metabolic pathways;ko01110//Biosynthesis of secondary metabolites;ko00940//Phenylpropanoid biosynthesis	K00430;K00430;K00430	-	GO:0004601//peroxidase activity;GO:0020037//heme binding	GO:0006979//response to oxidative stress	--	protein_coding
NM_gene43062	1	5.78149e-88	7.88645e-86	UBQ4	XP_012828720.1 PREDICTED: polyubiquitin-like isoform X1 [Erythranthe guttata]	Genetic Information Processing	Folding, sorting and degradation	ko04120//Ubiquitin mediated proteolysis	K08770	GO:0005575//cellular_component;GO:0005622//intracellular anatomical structure;GO:0005634//nucleus;GO:0005737//cytoplasm;GO:0043226//organelle;GO:0043227//membrane-bounded organelle;GO:0043229//intracellular organelle;GO:0043231//intracellular membrane-bounded organelle	GO:0005515//protein binding	GO:0006289//nucleotide-excision repair;GO:0006508//proteolysis;GO:0006511//ubiquitin-dependent protein catabolic process;GO:0006807//nitrogen compound metabolic process;GO:0008150//biological_process;GO:0008152//metabolic process;GO:0009056//catabolic process;GO:0009057//macromolecule catabolic process;GO:0009987//cellular process;GO:0019538//protein metabolic process;GO:0019941//modification-dep…	--	protein_coding
NM_gene34082	1	9.01654e-88	1.22698e-85	NM_gene34082	-	-	-	-	-	-	-	-	--	protein_coding
NM_gene22506	1	9.93792e-88	1.34913e-85	PRXIIB	XP_006475658.1 peroxiredoxin-2 [Citrus sinensis]	-	-	-	-	-	GO:0016209//antioxidant activity;GO:0016491//oxidoreductase activity;GO:0051920//peroxiredoxin activity	GO:0006979//response to oxidative stress	--	protein_coding
NM_gene32213	1	1.52426e-87	2.06434e-85	COMT1	XP_006443210.1 anthranilate N-methyltransferase [Citrus clementina]	Metabolism;Metabolism;Metabolism;Metabolism	Global and overview maps;Global and overview maps;Biosynthesis of other secondary metabolites;Amino acid metabolism	ko01100//Metabolic pathways;ko01110//Biosynthesis of secondary metabolites;ko00940//Phenylpropanoid biosynthesis;ko00380//Tryptophan metabolism	K13066;K13066;K13066;K13066	-	GO:0008168//methyltransferase activity;GO:0008171//O-methyltransferase activity;GO:0046983//protein dimerization activity	GO:0006480//N-terminal protein amino acid methylation	--	protein_coding
NM_gene49879	1	2.95e-87	3.98573e-85	RPL7A-1	XP_006436885.1 60S ribosomal protein L7a-1 [Citrus clementina]	Genetic Information Processing	Translation	ko03010//Ribosome	K02936	GO:0016021//integral component of membrane	-	-	--	protein_coding
NM_gene52897	1	3.06428e-87	4.1303e-85	CYP76B6	XP_006423715.1 geraniol 8-hydroxylase [Citrus clementina]	-	-	-	-	-	GO:0005506//iron ion binding;GO:0016705//oxidoreductase activity, acting on paired donors, with incorporation or reduction of molecular oxygen;GO:0020037//heme binding	-	--	protein_coding
NM_gene17458	1	3.40059e-87	4.57274e-85	NM_gene17458	KDO84536.1 hypothetical protein CISIN_1g033803mg [Citrus sinensis]	-	-	-	-	-	GO:0003677//DNA binding	GO:0006355//regulation of transcription, DNA-templated	--	protein_coding
NM_gene45087	1	3.96254e-87	5.3158e-85	DRT100	XP_006438982.1 DNA damage-repair/toleration protein DRT100 [Citrus clementina]	-	-	-	-	-	GO:0005515//protein binding	-	--	protein_coding
NM_gene53877	1	4.91667e-87	6.58022e-85	At5g22090	XP_024958188.1 protein FAF-like, chloroplastic [Citrus sinensis]	-	-	-	-	GO:0005575//cellular_component;GO:0005622//intracellular anatomical structure;GO:0005737//cytoplasm;GO:0009507//chloroplast;GO:0009536//plastid;GO:0043226//organelle;GO:0043227//membrane-bounded organelle;GO:0043229//intracellular organelle;GO:0043231//intracellular membrane-bounded organelle	-	-	--	protein_coding
NM_gene49492	1	5.54157e-87	7.39911e-85	At3g25290	XP_006437224.1 cytochrome b561 and DOMON domain-containing protein At3g25290 [Citrus clementina]	-	-	-	-	GO:0005575//cellular_component;GO:0005886//plasma membrane;GO:0016020//membrane;GO:0031224//intrinsic component of membrane;GO:0031225//anchored component of membrane;GO:0071944//cell periphery	GO:0003674//molecular_function;GO:0005488//binding;GO:0043167//ion binding;GO:0043169//cation binding;GO:0046872//metal ion binding	GO:0007154//cell communication;GO:0007165//signal transduction;GO:0008150//biological_process;GO:0008152//metabolic process;GO:0009719//response to endogenous stimulus;GO:0009725//response to hormone;GO:0009733//response to auxin;GO:0009734//auxin-activated signaling pathway;GO:0009755//hormone-mediated signaling pathway;GO:0009987//cellular process;GO:0010033//response to organic substance;GO:00…	--	protein_coding
NM_gene38482	1	6.09684e-87	8.1214e-85	APF2	XP_006491285.1 aspartyl protease family protein 2 [Citrus sinensis]	-	-	-	-	GO:0005575//cellular_component;GO:0005576//extracellular region	GO:0003674//molecular_function;GO:0003824//catalytic activity;GO:0004175//endopeptidase activity;GO:0004190//aspartic-type endopeptidase activity;GO:0008233//peptidase activity;GO:0016787//hydrolase activity;GO:0070001//aspartic-type peptidase activity;GO:0140096//catalytic activity, acting on a protein	GO:0006508//proteolysis;GO:0006807//nitrogen compound metabolic process;GO:0008150//biological_process;GO:0008152//metabolic process;GO:0019538//protein metabolic process;GO:0043170//macromolecule metabolic process;GO:0044238//primary metabolic process;GO:0071704//organic substance metabolic process;GO:1901564//organonitrogen compound metabolic process	--	protein_coding
NM_gene05405	1	7.4302e-87	9.87434e-85	AAP2	KDO57534.1 hypothetical protein CISIN_1g015342mg [Citrus sinensis]	-	-	-	-	-	-	-	--	protein_coding
NM_gene33226	1	1.12723e-86	1.49453e-84	NM_gene33226	XP_006444648.1 uncharacterized protein C24B11.05 isoform X1 [Citrus clementina]	Metabolism;Metabolism	Global and overview maps;Metabolism of cofactors and vitamins	ko01100//Metabolic pathways;ko00760//Nicotinate and nicotinamide metabolism	K18551;K18551	-	GO:0004518//nuclease activity;GO:0008801//beta-phosphoglucomutase activity;GO:0008967//phosphoglycolate phosphatase activity;GO:0016787//hydrolase activity;GO:0016791//phosphatase activity;GO:0016862//intramolecular oxidoreductase activity, interconverting keto- and enol-groups;GO:0018784//(S)-2-haloacid dehalogenase activity	GO:0006805//xenobiotic metabolic process;GO:0008152//metabolic process;GO:0009853//photorespiration;GO:0019509//L-methionine salvage from methylthioadenosine;GO:0043094//cellular metabolic compound salvage;GO:0046352//disaccharide catabolic process	--	protein_coding
NM_gene28690	1	3.62922e-86	4.80056e-84	PIP1-2	XP_006476548.1 probable aquaporin PIP1-2 [Citrus sinensis]	-	-	-	-	GO:0005575//cellular_component;GO:0005886//plasma membrane;GO:0005887//integral component of plasma membrane;GO:0016020//membrane;GO:0016021//integral component of membrane;GO:0031224//intrinsic component of membrane;GO:0031226//intrinsic component of plasma membrane;GO:0071944//cell periphery	GO:0003674//molecular_function;GO:0005215//transporter activity;GO:0005372//water transmembrane transporter activity;GO:0015250//water channel activity;GO:0015267//channel activity;GO:0015318//inorganic molecular entity transmembrane transporter activity;GO:0022803//passive transmembrane transporter activity;GO:0022857//transmembrane transporter activity	GO:0001101//response to acid chemical;GO:0006810//transport;GO:0006811//ion transport;GO:0006833//water transport;GO:0006950//response to stress;GO:0008150//biological_process;GO:0009414//response to water deprivation;GO:0009415//response to water;GO:0009628//response to abiotic stimulus;GO:0010035//response to inorganic substance;GO:0034220//ion transmembrane transport;GO:0042044//fluid transpor…	--	protein_coding
NM_gene13085	1	3.78025e-86	4.98869e-84	CBDAS2	XP_006448855.1 cannabidiolic acid synthase-like 1 [Citrus clementina]	-	-	-	-	-	GO:0016491//oxidoreductase activity;GO:0050660//flavin adenine dinucleotide binding	GO:0005975//carbohydrate metabolic process	--	protein_coding
NM_gene59184	1	5.12637e-86	6.74945e-84	CKL10	XP_006420255.1 casein kinase 1-like protein 10 [Citrus clementina]	-	-	-	-	-	GO:0004672//protein kinase activity;GO:0005524//ATP binding	GO:0006468//protein phosphorylation	--	protein_coding
NM_gene21056	1	5.37978e-86	7.06669e-84	At4g07390	XP_006434706.1 mannose-P-dolichol utilization defect 1 protein homolog 2 [Citrus clementina]	-	-	-	-	GO:0016021//integral component of membrane	-	-	--	protein_coding
NM_gene48638	1	5.5575e-86	7.28327e-84	ARF	NP_001290536.1 ADP-ribosylation factor 2-like [Elaeis guineensis]	Cellular Processes	Transport and catabolism	ko04144//Endocytosis	K07937	GO:0048501//signal recognition particle, plasma membrane targeting	GO:0003873//6-phosphofructo-2-kinase activity;GO:0003924//GTPase activity;GO:0005048//signal sequence binding;GO:0005524//ATP binding;GO:0005525//GTP binding;GO:0019001//guanyl nucleotide binding;GO:0031683//G-protein beta/gamma-subunit complex binding	GO:0006000//fructose metabolic process;GO:0007186//G protein-coupled receptor signaling pathway;GO:0009306//protein secretion;GO:0042254//ribosome biogenesis	--	protein_coding
NM_gene09707	1	5.62711e-86	7.35751e-84	NM_gene09707	XP_024047351.1 uncharacterized protein LOC112101144 [Citrus clementina]	-	-	-	-	GO:0009318//exodeoxyribonuclease VII complex	GO:0008855//exodeoxyribonuclease VII activity	GO:0006308//DNA catabolic process	--	protein_coding
NM_gene09074	1	6.16227e-86	8.03872e-84	CBDAS2	XP_006448855.1 cannabidiolic acid synthase-like 1 [Citrus clementina]	-	-	-	-	-	GO:0016491//oxidoreductase activity;GO:0050660//flavin adenine dinucleotide binding	GO:0005975//carbohydrate metabolic process	--	protein_coding
NM_gene21252	1	8.43598e-86	1.09795e-83	BETV6	XP_006473525.1 isoflavone reductase homolog TP7-like [Citrus sinensis]	-	-	-	-	-	GO:0003824//catalytic activity;GO:0003854//3-beta-hydroxy-delta5-steroid dehydrogenase activity;GO:0003942//N-acetyl-gamma-glutamyl-phosphate reductase activity;GO:0003978//UDP-glucose 4-epimerase activity;GO:0004488//methylenetetrahydrofolate dehydrogenase (NADP+) activity;GO:0008460//dTDP-glucose 4,6-dehydratase activity;GO:0016491//oxidoreductase activity;GO:0016616//oxidoreductase activity, a…	GO:0005975//carbohydrate metabolic process;GO:0006012//galactose metabolic process;GO:0006592//ornithine biosynthetic process;GO:0006694//steroid biosynthetic process;GO:0006813//potassium ion transport;GO:0009228//thiamine biosynthetic process;GO:0009243//O antigen biosynthetic process;GO:0019305//dTDP-rhamnose biosynthetic process	--	protein_coding
NM_gene58248	1	8.89526e-86	1.15508e-83	ASN1	XP_006488550.1 asparagine synthetase [glutamine-hydrolyzing] 1 [Citrus sinensis]	Metabolism;Metabolism;Metabolism;Metabolism	Global and overview maps;Global and overview maps;Global and overview maps;Amino acid metabolism	ko01100//Metabolic pathways;ko01110//Biosynthesis of secondary metabolites;ko01230//Biosynthesis of amino acids;ko00250//Alanine, aspartate and glutamate metabolism	K01953;K01953;K01953;K01953	GO:0005737//cytoplasm	GO:0000166//nucleotide binding;GO:0003674//molecular_function;GO:0003824//catalytic activity;GO:0004044//amidophosphoribosyltransferase activity;GO:0004066//asparagine synthase (glutamine-hydrolyzing) activity;GO:0004360//glutamine-fructose-6-phosphate transaminase (isomerizing) activity;GO:0005488//binding;GO:0005515//protein binding;GO:0005524//ATP binding;GO:0008795//NAD+ synthase activity;GO:…	GO:0006040//amino sugar metabolic process;GO:0006082//organic acid metabolic process;GO:0006520//cellular amino acid metabolic process;GO:0006528//asparagine metabolic process;GO:0006529//asparagine biosynthetic process;GO:0006541//glutamine metabolic process;GO:0006807//nitrogen compound metabolic process;GO:0006950//response to stress;GO:0007154//cell communication;GO:0008150//biological_proces…	--	protein_coding
NM_gene61163	1	8.98034e-86	1.16347e-83	RPL36C	KDO52003.1 hypothetical protein CISIN_1g033549mg [Citrus sinensis]	Genetic Information Processing	Translation	ko03010//Ribosome	K02920	GO:0005840//ribosome	GO:0003735//structural constituent of ribosome	GO:0006412//translation	--	protein_coding
NM_gene00625	1	1.2795e-85	1.65391e-83	IAA9	GAY38844.1 hypothetical protein CUMW_039840 [Citrus unshiu]	Environmental Information Processing	Signal transduction	ko04075//Plant hormone signal transduction	K14484	GO:0005575//cellular_component;GO:0005622//intracellular anatomical structure;GO:0005634//nucleus;GO:0043226//organelle;GO:0043227//membrane-bounded organelle;GO:0043229//intracellular organelle;GO:0043231//intracellular membrane-bounded organelle	GO:0003674//molecular_function;GO:0003676//nucleic acid binding;GO:0003677//DNA binding;GO:0003700//DNA-binding transcription factor activity;GO:0005488//binding;GO:0043565//sequence-specific DNA binding;GO:0097159//organic cyclic compound binding;GO:0140110//transcription regulator activity;GO:1901363//heterocyclic compound binding	GO:0006139//nucleobase-containing compound metabolic process;GO:0006351//transcription, DNA-templated;GO:0006355//regulation of transcription, DNA-templated;GO:0006725//cellular aromatic compound metabolic process;GO:0006807//nitrogen compound metabolic process;GO:0007154//cell communication;GO:0007165//signal transduction;GO:0008150//biological_process;GO:0008152//metabolic process;GO:0009058//b…	--	protein_coding
NM_gene17532	1	1.6944e-85	2.18523e-83	TRX1	XP_006435075.1 thioredoxin H1 [Citrus clementina]	-	-	-	-	GO:0005737//cytoplasm;GO:0005739//mitochondrion;GO:0046540//U4/U6 x U5 tri-snRNP complex	GO:0003756//protein disulfide isomerase activity;GO:0004612//phosphoenolpyruvate carboxykinase (ATP) activity;GO:0005524//ATP binding;GO:0015035//protein-disulfide reductase activity;GO:0015036//disulfide oxidoreductase activity;GO:0016209//antioxidant activity;GO:0016491//oxidoreductase activity;GO:0016667//oxidoreductase activity, acting on a sulfur group of donors	GO:0000398//mRNA splicing, via spliceosome;GO:0000959//mitochondrial RNA metabolic process;GO:0006094//gluconeogenesis;GO:0006457//protein folding;GO:0006790//sulfur compound metabolic process	--	protein_coding
NM_gene21249	1	3.38571e-85	4.35659e-83	NM_gene21249	XP_006473518.1 proteoglycan 4 [Citrus sinensis]	-	-	-	-	-	-	GO:0006276//plasmid maintenance	--	protein_coding
NM_gene39044	1	8.59128e-85	1.10299e-82	RAP	XP_006428329.1 aspartic proteinase [Citrus clementina]	-	-	-	-	GO:0005575//cellular_component;GO:0005622//intracellular anatomical structure;GO:0005737//cytoplasm;GO:0005773//vacuole;GO:0043226//organelle;GO:0043227//membrane-bounded organelle;GO:0043229//intracellular organelle;GO:0043231//intracellular membrane-bounded organelle	GO:0003674//molecular_function;GO:0003824//catalytic activity;GO:0004175//endopeptidase activity;GO:0004190//aspartic-type endopeptidase activity;GO:0008233//peptidase activity;GO:0016787//hydrolase activity;GO:0070001//aspartic-type peptidase activity;GO:0140096//catalytic activity, acting on a protein	GO:0006508//proteolysis;GO:0006629//lipid metabolic process;GO:0006807//nitrogen compound metabolic process;GO:0008150//biological_process;GO:0008152//metabolic process;GO:0009056//catabolic process;GO:0009057//macromolecule catabolic process;GO:0019538//protein metabolic process;GO:0030163//protein catabolic process;GO:0043170//macromolecule metabolic process;GO:0044238//primary metabolic proces…	--	protein_coding
NM_gene20361	1	9.16664e-85	1.1742e-82	At5g64460	XP_006472396.1 phosphoglycerate mutase-like protein 1 isoform X1 [Citrus sinensis]	-	-	-	-	-	-	GO:0000160//phosphorelay signal transduction system;GO:0009236//cobalamin biosynthetic process	--	protein_coding
NM_gene20285	1	1.00041e-84	1.27859e-82	NM_gene20285	XP_006472305.1 uncharacterized protein LOC102626963 [Citrus sinensis]	-	-	-	-	-	GO:0008017//microtubule binding	-	--	protein_coding
NM_gene00498	1	1.60535e-84	2.04712e-82	NM_gene00498	XP_024954424.1 uncharacterized protein LOC102618276 isoform X2 [Citrus sinensis]	-	-	-	-	GO:0000151//ubiquitin ligase complex;GO:0005575//cellular_component;GO:0005622//intracellular anatomical structure;GO:0005634//nucleus;GO:0005654//nucleoplasm;GO:0030054//cell junction;GO:0031461//cullin-RING ubiquitin ligase complex;GO:0031465//Cul4B-RING E3 ubiquitin ligase complex;GO:0031974//membrane-enclosed lumen;GO:0031981//nuclear lumen;GO:0032991//protein-containing complex;GO:0043226//o…	GO:0003674//molecular_function;GO:0003676//nucleic acid binding;GO:0003677//DNA binding;GO:0003684//damaged DNA binding;GO:0005488//binding;GO:0005515//protein binding;GO:0044877//protein-containing complex binding;GO:0097159//organic cyclic compound binding;GO:1901363//heterocyclic compound binding	GO:0000209//protein polyubiquitination;GO:0000715//nucleotide-excision repair, DNA damage recognition;GO:0006139//nucleobase-containing compound metabolic process;GO:0006259//DNA metabolic process;GO:0006281//DNA repair;GO:0006289//nucleotide-excision repair;GO:0006290//pyrimidine dimer repair;GO:0006293//nucleotide-excision repair, preincision complex stabilization;GO:0006294//nucleotide-excisio…	--	protein_coding
NM_gene57805	1	5.59268e-84	7.11574e-82	REV	XP_006488084.1 homeobox-leucine zipper protein REVOLUTA [Citrus sinensis]	-	-	-	-	-	GO:0003677//DNA binding;GO:0003700//DNA-binding transcription factor activity;GO:0003779//actin binding;GO:0008289//lipid binding	GO:0006355//regulation of transcription, DNA-templated	HD-ZIP	protein_coding
NM_gene13264	1	7.70544e-84	9.78195e-82	NTF2B	XP_006467992.1 nuclear transport factor 2B [Citrus sinensis]	-	-	-	-	-	-	-	--	protein_coding
NM_gene49239	1	1.80486e-83	2.28613e-81	DIM	ESR50748.1 hypothetical protein CICLE_v10030984mg [Citrus clementina]	Metabolism;Metabolism;Metabolism	Global and overview maps;Global and overview maps;Lipid metabolism	ko01100//Metabolic pathways;ko01110//Biosynthesis of secondary metabolites;ko00100//Steroid biosynthesis	K09828;K09828;K09828	GO:0000139//Golgi membrane;GO:0005575//cellular_component;GO:0005622//intracellular anatomical structure;GO:0005634//nucleus;GO:0005737//cytoplasm;GO:0005783//endoplasmic reticulum;GO:0005789//endoplasmic reticulum membrane;GO:0005794//Golgi apparatus;GO:0005829//cytosol;GO:0005856//cytoskeleton;GO:0012505//endomembrane system;GO:0016020//membrane;GO:0016021//integral component of membrane;GO:003…	GO:0000166//nucleotide binding;GO:0000246//delta24(24-1) sterol reductase activity;GO:0003674//molecular_function;GO:0003823//antigen binding;GO:0003824//catalytic activity;GO:0005488//binding;GO:0005515//protein binding;GO:0005516//calmodulin binding;GO:0016491//oxidoreductase activity;GO:0016614//oxidoreductase activity, acting on CH-OH group of donors;GO:0016627//oxidoreductase activity, actin…	GO:0000003//reproduction;GO:0003006//developmental process involved in reproduction;GO:0005975//carbohydrate metabolic process;GO:0006066//alcohol metabolic process;GO:0006508//proteolysis;GO:0006629//lipid metabolic process;GO:0006694//steroid biosynthetic process;GO:0006695//cholesterol biosynthetic process;GO:0006807//nitrogen compound metabolic process;GO:0006915//apoptotic process;GO:0006950…	--	protein_coding
NM_gene10834	1	3.79758e-83	4.7995e-81	NM_gene10834	ESR60057.1 hypothetical protein CICLE_v10016980mg [Citrus clementina]	-	-	-	-	-	-	-	--	protein_coding
NM_gene21068	1	3.9937e-83	5.03614e-81	WOX4	XP_006434726.1 WUSCHEL-related homeobox 4 [Citrus clementina]	-	-	-	-	GO:0005575//cellular_component;GO:0005622//intracellular anatomical structure;GO:0005634//nucleus;GO:0043226//organelle;GO:0043227//membrane-bounded organelle;GO:0043229//intracellular organelle;GO:0043231//intracellular membrane-bounded organelle	GO:0003674//molecular_function;GO:0003676//nucleic acid binding;GO:0003677//DNA binding;GO:0005488//binding;GO:0097159//organic cyclic compound binding;GO:1901363//heterocyclic compound binding	GO:0000003//reproduction;GO:0003006//developmental process involved in reproduction;GO:0006139//nucleobase-containing compound metabolic process;GO:0006351//transcription, DNA-templated;GO:0006355//regulation of transcription, DNA-templated;GO:0006725//cellular aromatic compound metabolic process;GO:0006807//nitrogen compound metabolic process;GO:0006821//chloride transport;GO:0007154//cell commu…	WOX	protein_coding
NM_gene00210	1	9.51921e-83	1.19773e-80	TRX1	GAY42621.1 hypothetical protein CUMW_068340 [Citrus unshiu]	-	-	-	-	GO:0005575//cellular_component;GO:0005576//extracellular region;GO:0005622//intracellular anatomical structure;GO:0005737//cytoplasm;GO:0005829//cytosol;GO:0046540//U4/U6 x U5 tri-snRNP complex;GO:0048046//apoplast	GO:0003674//molecular_function;GO:0003756//protein disulfide isomerase activity;GO:0003824//catalytic activity;GO:0004791//thioredoxin-disulfide reductase activity;GO:0008047//enzyme activator activity;GO:0015035//protein-disulfide reductase activity;GO:0015036//disulfide oxidoreductase activity;GO:0016209//antioxidant activity;GO:0016491//oxidoreductase activity;GO:0016651//oxidoreductase activi…	GO:0000398//mRNA splicing, via spliceosome;GO:0006457//protein folding;GO:0006662//glycerol ether metabolic process;GO:0006950//response to stress;GO:0006979//response to oxidative stress;GO:0008150//biological_process;GO:0008152//metabolic process;GO:0009636//response to toxic substance;GO:0009987//cellular process;GO:0018904//ether metabolic process;GO:0019725//cellular homeostasis;GO:0033554//…	--	protein_coding
NM_gene58802	1	2.49491e-82	3.13221e-80	GIP2	KDO74795.1 hypothetical protein CISIN_1g037976mg [Citrus sinensis]	-	-	-	-	-	-	-	--	protein_coding
NM_gene24700	1	3.24977e-82	4.07089e-80	EGC2	XP_006453480.1 EG45-like domain containing protein 2 [Citrus clementina]	-	-	-	-	GO:0005575//cellular_component;GO:0005576//extracellular region;GO:0005618//cell wall;GO:0030312//external encapsulating structure;GO:0048046//apoplast;GO:0071944//cell periphery	GO:0009007//site-specific DNA-methyltransferase (adenine-specific) activity	GO:0002376//immune system process;GO:0006091//generation of precursor metabolites and energy;GO:0006950//response to stress;GO:0006952//defense response;GO:0006955//immune response;GO:0008150//biological_process;GO:0008152//metabolic process;GO:0009060//aerobic respiration;GO:0009605//response to external stimulus;GO:0009607//response to biotic stimulus;GO:0009627//systemic acquired resistance;GO…	--	protein_coding
NM_gene04164	1	4.23476e-82	5.29308e-80	SRF6	XP_006426818.1 protein STRUBBELIG-RECEPTOR FAMILY 6 [Citrus clementina]	-	-	-	-	GO:0005575//cellular_component;GO:0009322//trimethylamine-N-oxide reductase complex;GO:0016020//membrane;GO:0016021//integral component of membrane;GO:0030176//integral component of endoplasmic reticulum membrane;GO:0031224//intrinsic component of membrane	GO:0000166//nucleotide binding;GO:0003674//molecular_function;GO:0003824//catalytic activity;GO:0004672//protein kinase activity;GO:0004674//protein serine/threonine kinase activity;GO:0004675//transmembrane receptor protein serine/threonine kinase activity;GO:0004888//transmembrane signaling receptor activity;GO:0005488//binding;GO:0005515//protein binding;GO:0005524//ATP binding;GO:0009055//ele…	GO:0006464//cellular protein modification process;GO:0006468//protein phosphorylation;GO:0006793//phosphorus metabolic process;GO:0006796//phosphate-containing compound metabolic process;GO:0006807//nitrogen compound metabolic process;GO:0007154//cell communication;GO:0007165//signal transduction;GO:0007166//cell surface receptor signaling pathway;GO:0007167//enzyme linked receptor protein signal…	--	protein_coding
NM_gene33422	1	5.84569e-82	7.29054e-80	ACS1	NP_001275873.2 1-aminocyclopropane-1-carboxylate synthase 1-like [Citrus sinensis]	Metabolism;Metabolism;Environmental Information Processing;Metabolism	Global and overview maps;Global and overview maps;Signal transduction;Amino acid metabolism	ko01100//Metabolic pathways;ko01110//Biosynthesis of secondary metabolites;ko04016//MAPK signaling pathway - plant;ko00270//Cysteine and methionine metabolism	K20772;K20772;K20772;K20772	GO:0005737//cytoplasm	GO:0003674//molecular_function;GO:0003824//catalytic activity;GO:0004400//histidinol-phosphate transaminase activity;GO:0004838//L-tyrosine:2-oxoglutarate aminotransferase activity;GO:0005488//binding;GO:0009016//succinyldiaminopimelate transaminase activity;GO:0016829//lyase activity;GO:0016846//carbon-sulfur lyase activity;GO:0016847//1-aminocyclopropane-1-carboxylate synthase activity;GO:00198…	GO:0000003//reproduction;GO:0000105//histidine biosynthetic process;GO:0003006//developmental process involved in reproduction;GO:0006082//organic acid metabolic process;GO:0006520//cellular amino acid metabolic process;GO:0006531//aspartate metabolic process;GO:0006559//L-phenylalanine catabolic process;GO:0006572//tyrosine catabolic process;GO:0006807//nitrogen compound metabolic process;GO:000…	--	protein_coding
NM_gene39846	1	6.75019e-82	8.40014e-80	At1g67720	XP_006428885.1 probable LRR receptor-like serine/threonine-protein kinase At1g67720 isoform X1 [Citrus clementina]	-	-	-	-	GO:0005575//cellular_component;GO:0016020//membrane;GO:0016021//integral component of membrane;GO:0031224//intrinsic component of membrane	GO:0000166//nucleotide binding;GO:0003674//molecular_function;GO:0003824//catalytic activity;GO:0004672//protein kinase activity;GO:0004674//protein serine/threonine kinase activity;GO:0005488//binding;GO:0005515//protein binding;GO:0005524//ATP binding;GO:0016301//kinase activity;GO:0016740//transferase activity;GO:0016772//transferase activity, transferring phosphorus-containing groups;GO:00167…	GO:0006464//cellular protein modification process;GO:0006468//protein phosphorylation;GO:0006793//phosphorus metabolic process;GO:0006796//phosphate-containing compound metabolic process;GO:0006807//nitrogen compound metabolic process;GO:0008150//biological_process;GO:0008152//metabolic process;GO:0009987//cellular process;GO:0016310//phosphorylation;GO:0019538//protein metabolic process;GO:00362…	--	protein_coding
NM_gene01681	1	7.56015e-82	9.38749e-80	RPS12	XP_006493344.1 40S ribosomal protein S12 [Citrus sinensis]	Genetic Information Processing	Translation	ko03010//Ribosome	K02951	GO:0005575//cellular_component;GO:0005622//intracellular anatomical structure;GO:0005737//cytoplasm;GO:0005829//cytosol;GO:0005840//ribosome;GO:0015935//small ribosomal subunit;GO:0022626//cytosolic ribosome;GO:0022627//cytosolic small ribosomal subunit;GO:0032991//protein-containing complex;GO:0043226//organelle;GO:0043228//non-membrane-bounded organelle;GO:0043229//intracellular organelle;GO:00…	GO:0003674//molecular_function;GO:0003735//structural constituent of ribosome;GO:0005198//structural molecule activity	GO:0006412//translation;GO:0006518//peptide metabolic process;GO:0006807//nitrogen compound metabolic process;GO:0008150//biological_process;GO:0008152//metabolic process;GO:0009058//biosynthetic process;GO:0009059//macromolecule biosynthetic process;GO:0009987//cellular process;GO:0010467//gene expression;GO:0019538//protein metabolic process;GO:0034641//cellular nitrogen compound metabolic proc…	--	protein_coding
NM_gene15569	1	1.29678e-81	1.6067e-79	NM_gene15569	XP_015383714.2 uncharacterized protein LOC107176159 [Citrus sinensis]	-	-	-	-	-	GO:0005515//protein binding	-	--	protein_coding
NM_gene61992	1	2.93516e-81	3.62872e-79	HIPP33	KDO36112.1 hypothetical protein CISIN_1g009466mg [Citrus sinensis]	-	-	-	-	-	GO:0005507//copper ion binding;GO:0045340//mercury ion binding;GO:0046872//metal ion binding	GO:0006825//copper ion transport;GO:0015694//mercury ion transport	--	protein_coding
NM_gene21085	1	1.66155e-80	2.0497e-78	faeA	XP_006473310.1 uncharacterized protein LOC102607820 isoform X1 [Citrus sinensis]	-	-	-	-	-	GO:0016787//hydrolase activity;GO:0016788//hydrolase activity, acting on ester bonds;GO:0070205//2-succinyl-6-hydroxy-2,4-cyclohexadiene-1-carboxylate synthase activity	GO:0006629//lipid metabolic process;GO:0009234//menaquinone biosynthetic process	--	protein_coding
NM_gene48942	1	4.50917e-80	5.55049e-78	SP1L1	XP_006484225.1 protein SPIRAL1-like 1 [Citrus sinensis]	-	-	-	-	GO:0005634//nucleus	-	GO:0045893//positive regulation of transcription, DNA-templated	--	protein_coding
NM_gene54998	1	5.84325e-80	7.17708e-78	MFSD14A	XP_006486681.1 hippocampus abundant transcript-like protein 1 [Citrus sinensis]	-	-	-	-	-	GO:0022857//transmembrane transporter activity	GO:0055085//transmembrane transport	--	protein_coding
NM_gene20355	1	7.85236e-80	9.62397e-78	IAA8	XP_006472387.1 auxin-responsive protein IAA8-like [Citrus sinensis]	Environmental Information Processing	Signal transduction	ko04075//Plant hormone signal transduction	K14484	GO:0005575//cellular_component;GO:0005622//intracellular anatomical structure;GO:0005634//nucleus;GO:0043226//organelle;GO:0043227//membrane-bounded organelle;GO:0043229//intracellular organelle;GO:0043231//intracellular membrane-bounded organelle	GO:0003674//molecular_function;GO:0003676//nucleic acid binding;GO:0003677//DNA binding;GO:0003700//DNA-binding transcription factor activity;GO:0005488//binding;GO:0043565//sequence-specific DNA binding;GO:0097159//organic cyclic compound binding;GO:0140110//transcription regulator activity;GO:1901363//heterocyclic compound binding	GO:0006139//nucleobase-containing compound metabolic process;GO:0006351//transcription, DNA-templated;GO:0006355//regulation of transcription, DNA-templated;GO:0006725//cellular aromatic compound metabolic process;GO:0006807//nitrogen compound metabolic process;GO:0007154//cell communication;GO:0007165//signal transduction;GO:0008150//biological_process;GO:0008152//metabolic process;GO:0009058//b…	--	protein_coding
NM_gene57986	1	1.45406e-79	1.77828e-77	ADF2	XP_006424770.1 actin-depolymerizing factor 1 [Citrus clementina]	-	-	-	-	-	GO:0003779//actin binding	-	--	protein_coding
NM_gene05449	1	1.67076e-79	2.0389e-77	At5g64030	KDO51659.1 hypothetical protein CISIN_1g003776mg [Citrus sinensis]	-	-	-	-	GO:0000139//Golgi membrane;GO:0005575//cellular_component;GO:0005622//intracellular anatomical structure;GO:0005737//cytoplasm;GO:0005768//endosome;GO:0005794//Golgi apparatus;GO:0005802//trans-Golgi network;GO:0012505//endomembrane system;GO:0016020//membrane;GO:0016021//integral component of membrane;GO:0031090//organelle membrane;GO:0031224//intrinsic component of membrane;GO:0031410//cytoplas…	GO:0003674//molecular_function;GO:0003824//catalytic activity;GO:0008168//methyltransferase activity;GO:0008757//S-adenosylmethionine-dependent methyltransferase activity;GO:0016740//transferase activity;GO:0016741//transferase activity, transferring one-carbon groups	GO:0008150//biological_process;GO:0008152//metabolic process;GO:0009306//protein secretion;GO:0032259//methylation	--	protein_coding
NM_gene64577	1	1.68357e-79	2.05013e-77	RPS10C	XP_006422037.1 40S ribosomal protein S10-1 [Citrus clementina]	Genetic Information Processing	Translation	ko03010//Ribosome	K02947	-	-	-	--	protein_coding
NM_gene11173	1	1.93626e-79	2.35278e-77	NAAT1	KAE8075971.1 hypothetical protein FH972_014649 [Carpinus fangiana]	Metabolism;Metabolism;Metabolism;Metabolism;Metabolism;Metabolism;Metabolism;Metabolism;Metabolism	Global and overview maps;Global and overview maps;Amino acid metabolism;Metabolism of cofactors and vitamins;Amino acid metabolism;Biosynthesis of other secondary metabolites;Amino acid metabolism;Amino acid metabolism;Biosynthesis of other secondary metabolites	ko01100//Metabolic pathways;ko01110//Biosynthesis of secondary metabolites;ko00270//Cysteine and methionine metabolism;ko00130//Ubiquinone and other terpenoid-quinone biosynthesis;ko00350//Tyrosine metabolism;ko00960//Tropane, piperidine and pyridine alkaloid biosynthesis;ko00360//Phenylalanine metabolism;ko00400//Phenylalanine, tyrosine and tryptophan biosynthesis;ko00950//Isoquinoline alkaloid …	K00815;K00815;K00815;K00815;K00815;K00815;K00815;K00815;K00815	GO:0005737//cytoplasm	GO:0003824//catalytic activity;GO:0003867//4-aminobutyrate transaminase activity;GO:0003961//O-acetylhomoserine aminocarboxypropyltransferase activity;GO:0004015//adenosylmethionine-8-amino-7-oxononanoate transaminase activity;GO:0004124//cysteine synthase activity;GO:0004357//glutamate-cysteine ligase activity;GO:0004400//histidinol-phosphate transaminase activity;GO:0004602//glutathione peroxid…	GO:0000105//histidine biosynthetic process;GO:0006520//cellular amino acid metabolic process;GO:0006531//aspartate metabolic process;GO:0006559//L-phenylalanine catabolic process;GO:0006572//tyrosine catabolic process;GO:0006979//response to oxidative stress;GO:0009058//biosynthetic process;GO:0009086//methionine biosynthetic process;GO:0009102//biotin biosynthetic process;GO:0009236//cobalamin b…	--	protein_coding
NM_gene23615	1	2.08025e-79	2.52235e-77	At1g51060	XP_006452137.1 histone H2A.6 [Citrus clementina]	-	-	-	-	GO:0000228//nuclear chromosome;GO:0000785//chromatin;GO:0000786//nucleosome;GO:0005575//cellular_component;GO:0005618//cell wall;GO:0005622//intracellular anatomical structure;GO:0005634//nucleus;GO:0005694//chromosome;GO:0005730//nucleolus;GO:0030312//external encapsulating structure;GO:0031974//membrane-enclosed lumen;GO:0031981//nuclear lumen;GO:0032991//protein-containing complex;GO:0032993//…	GO:0003674//molecular_function;GO:0003676//nucleic acid binding;GO:0003677//DNA binding;GO:0005488//binding;GO:0005515//protein binding;GO:0046982//protein heterodimerization activity;GO:0046983//protein dimerization activity;GO:0097159//organic cyclic compound binding;GO:1901363//heterocyclic compound binding	GO:0006325//chromatin organization;GO:0006355//regulation of transcription, DNA-templated;GO:0006996//organelle organization;GO:0008150//biological_process;GO:0009889//regulation of biosynthetic process;GO:0009890//negative regulation of biosynthetic process;GO:0009892//negative regulation of metabolic process;GO:0009987//cellular process;GO:0010468//regulation of gene expression;GO:0010556//regu…	--	protein_coding
NM_gene41466	1	3.08083e-79	3.7276e-77	ABCG14	XP_006430907.1 ABC transporter G family member 14 [Citrus clementina]	Environmental Information Processing	Membrane transport	ko02010//ABC transporters	K05681	GO:0005575//cellular_component;GO:0005886//plasma membrane;GO:0005887//integral component of plasma membrane;GO:0009380//excinuclease repair complex;GO:0009898//cytoplasmic side of plasma membrane;GO:0016020//membrane;GO:0016021//integral component of membrane;GO:0031224//intrinsic component of membrane;GO:0043190//ATP-binding cassette (ABC) transporter complex;GO:0055051//ATP-binding cassette (A…	GO:0000166//nucleotide binding;GO:0003674//molecular_function;GO:0003697//single-stranded DNA binding;GO:0003824//catalytic activity;GO:0003924//GTPase activity;GO:0005215//transporter activity;GO:0005260//intracellularly ATP-gated chloride channel activity;GO:0005319//lipid transporter activity;GO:0005488//binding;GO:0005524//ATP binding;GO:0005525//GTP binding;GO:0008773//[protein-PII] uridylyl…	GO:0000003//reproduction;GO:0000910//cytokinesis;GO:0003002//regionalization;GO:0003006//developmental process involved in reproduction;GO:0006260//DNA replication;GO:0006281//DNA repair;GO:0006289//nucleotide-excision repair;GO:0006310//DNA recombination;GO:0006810//transport;GO:0006817//phosphate ion transport;GO:0006824//cobalt ion transport;GO:0006855//xenobiotic transmembrane transport;GO:00…	--	protein_coding
NM_gene39857	1	3.32652e-79	4.01632e-77	RPL4	XP_006428899.1 60S ribosomal protein L4 [Citrus clementina]	Genetic Information Processing	Translation	ko03010//Ribosome	K02930	GO:0005840//ribosome;GO:0022625//cytosolic large ribosomal subunit	GO:0003735//structural constituent of ribosome	GO:0006412//translation	--	protein_coding
NM_gene00647	1	7.66449e-79	9.23416e-77	NM_gene00647	XP_024957965.1 probable rhamnogalacturonate lyase B isoform X1 [Citrus sinensis]	-	-	-	-	-	GO:0016837//carbon-oxygen lyase activity, acting on polysaccharides;GO:0030246//carbohydrate binding	GO:0005975//carbohydrate metabolic process	--	protein_coding
NM_gene03325	1	8.4561e-79	1.01663e-76	BGAL3	XP_006425593.1 beta-galactosidase 3 [Citrus clementina]	-	-	-	-	GO:0005575//cellular_component;GO:0005576//extracellular region;GO:0005618//cell wall;GO:0005622//intracellular anatomical structure;GO:0005737//cytoplasm;GO:0005773//vacuole;GO:0009341//beta-galactosidase complex;GO:0009505//plant-type cell wall;GO:0030312//external encapsulating structure;GO:0043226//organelle;GO:0043227//membrane-bounded organelle;GO:0043229//intracellular organelle;GO:0043231…	GO:0003674//molecular_function;GO:0003824//catalytic activity;GO:0004553//hydrolase activity, hydrolyzing O-glycosyl compounds;GO:0004565//beta-galactosidase activity;GO:0005488//binding;GO:0015925//galactosidase activity;GO:0016787//hydrolase activity;GO:0016798//hydrolase activity, acting on glycosyl bonds;GO:0030246//carbohydrate binding	GO:0005975//carbohydrate metabolic process;GO:0008150//biological_process;GO:0008152//metabolic process;GO:0044238//primary metabolic process;GO:0071704//organic substance metabolic process	--	protein_coding
NM_gene58570	1	1.82556e-78	2.19013e-76	ephA	XP_024034688.1 uncharacterized protein LOC18032915 isoform X2 [Citrus clementina]	-	-	-	-	-	GO:0003674//molecular_function;GO:0003824//catalytic activity;GO:0047570//3-oxoadipate enol-lactonase activity;GO:0047746//chlorophyllase activity;GO:0070205//2-succinyl-6-hydroxy-2,4-cyclohexadiene-1-carboxylate synthase activity	GO:0009102//biotin biosynthetic process;GO:0009234//menaquinone biosynthetic process;GO:0015979//photosynthesis;GO:0015996//chlorophyll catabolic process;GO:0042952//beta-ketoadipate pathway	--	protein_coding
NM_gene28454	1	1.92549e-78	2.30515e-76	HIPP30	XP_006439179.1 heavy metal-associated isoprenylated plant protein 30 [Citrus clementina]	-	-	-	-	-	GO:0005507//copper ion binding;GO:0045340//mercury ion binding;GO:0046872//metal ion binding	GO:0006825//copper ion transport;GO:0015694//mercury ion transport	--	protein_coding
NM_gene28117	1	1.96477e-78	2.34722e-76	PMA4	XP_006453324.1 plasma membrane ATPase 4 [Citrus clementina]	Metabolism;Metabolism	Global and overview maps;Energy metabolism	ko01100//Metabolic pathways;ko00190//Oxidative phosphorylation	K01535;K01535	GO:0005575//cellular_component;GO:0005886//plasma membrane;GO:0016020//membrane;GO:0016021//integral component of membrane;GO:0031004//potassium ion-transporting ATPase complex;GO:0031224//intrinsic component of membrane;GO:0071944//cell periphery	GO:0000166//nucleotide binding;GO:0003674//molecular_function;GO:0003824//catalytic activity;GO:0005215//transporter activity;GO:0005375//copper ion transmembrane transporter activity;GO:0005388//P-type calcium transporter activity;GO:0005488//binding;GO:0005524//ATP binding;GO:0008324//cation transmembrane transporter activity;GO:0008553//P-type proton-exporting transporter activity;GO:0008556//…	GO:0006545//glycine biosynthetic process;GO:0006564//L-serine biosynthetic process;GO:0006810//transport;GO:0006811//ion transport;GO:0006812//cation transport;GO:0006813//potassium ion transport;GO:0006816//calcium ion transport;GO:0006825//copper ion transport;GO:0008150//biological_process;GO:0008152//metabolic process;GO:0009103//lipopolysaccharide biosynthetic process;GO:0015691//cadmium ion…	--	protein_coding
NM_gene55009	1	2.00441e-78	2.38955e-76	VHA-B2	GAY46033.1 hypothetical protein CUMW_093890 [Citrus unshiu]	Metabolism;Metabolism;Cellular Processes	Global and overview maps;Energy metabolism;Transport and catabolism	ko01100//Metabolic pathways;ko00190//Oxidative phosphorylation;ko04145//Phagosome	K02147;K02147;K02147	GO:0000221//vacuolar proton-transporting V-type ATPase, V1 domain;GO:0000275//mitochondrial proton-transporting ATP synthase complex, catalytic sector F(1);GO:0000322//storage vacuole;GO:0000323//lytic vacuole;GO:0000324//fungal-type vacuole;GO:0000329//fungal-type vacuole membrane;GO:0000331//contractile vacuole;GO:0005575//cellular_component;GO:0005622//intracellular anatomical structure;GO:000…	GO:0000166//nucleotide binding;GO:0003674//molecular_function;GO:0003824//catalytic activity;GO:0005215//transporter activity;GO:0005488//binding;GO:0005524//ATP binding;GO:0008324//cation transmembrane transporter activity;GO:0008553//P-type proton-exporting transporter activity;GO:0015075//ion transmembrane transporter activity;GO:0015078//proton transmembrane transporter activity;GO:0015318//i…	GO:0001539//cilium or flagellum-dependent cell motility;GO:0006139//nucleobase-containing compound metabolic process;GO:0006163//purine nucleotide metabolic process;GO:0006725//cellular aromatic compound metabolic process;GO:0006753//nucleoside phosphate metabolic process;GO:0006793//phosphorus metabolic process;GO:0006796//phosphate-containing compound metabolic process;GO:0006807//nitrogen comp…	--	protein_coding
NM_gene57963	1	2.5182e-78	2.99576e-76	TIP1-3	XP_006424746.1 aquaporin TIP1-3 [Citrus clementina]	-	-	-	-	GO:0000325//plant-type vacuole;GO:0005575//cellular_component;GO:0005622//intracellular anatomical structure;GO:0005737//cytoplasm;GO:0005773//vacuole;GO:0005774//vacuolar membrane;GO:0005886//plasma membrane;GO:0005887//integral component of plasma membrane;GO:0009705//plant-type vacuole membrane;GO:0016020//membrane;GO:0016021//integral component of membrane;GO:0031090//organelle membrane;GO:00…	GO:0003674//molecular_function;GO:0005215//transporter activity;GO:0005372//water transmembrane transporter activity;GO:0015204//urea transmembrane transporter activity;GO:0015250//water channel activity;GO:0015267//channel activity;GO:0015318//inorganic molecular entity transmembrane transporter activity;GO:0022803//passive transmembrane transporter activity;GO:0022857//transmembrane transporter…	GO:0006810//transport;GO:0006811//ion transport;GO:0006833//water transport;GO:0008150//biological_process;GO:0015840//urea transport;GO:0019755//one-carbon compound transport;GO:0034220//ion transmembrane transport;GO:0042044//fluid transport;GO:0042886//amide transport;GO:0051179//localization;GO:0051234//establishment of localization;GO:0055085//transmembrane transport;GO:0071702//organic subs…	--	protein_coding
NM_gene54682	1	4.06658e-78	4.82767e-76	COPT2	XP_006424959.1 copper transporter 1 [Citrus clementina]	-	-	-	-	GO:0016021//integral component of membrane	GO:0005375//copper ion transmembrane transporter activity	GO:0035434//copper ion transmembrane transport	--	protein_coding
NM_gene39780	1	4.13936e-78	4.9038e-76	PCUBI4-1	XP_006428821.1 polyubiquitin [Citrus clementina]	Genetic Information Processing	Folding, sorting and degradation	ko04120//Ubiquitin mediated proteolysis	K08770	-	GO:0003980//UDP-glucose:glycoprotein glucosyltransferase activity;GO:0005515//protein binding	GO:0006289//nucleotide-excision repair;GO:0006486//protein glycosylation	--	protein_coding
NM_gene38406	1	4.42355e-78	5.22956e-76	COMT1	XP_006491388.1 anthranilate N-methyltransferase-like [Citrus sinensis]	Metabolism;Metabolism	Global and overview maps;Biosynthesis of other secondary metabolites	ko01110//Biosynthesis of secondary metabolites;ko00996//Biosynthesis of various alkaloids	K12643;K12643	-	GO:0008171//O-methyltransferase activity;GO:0046983//protein dimerization activity	GO:0016051//carbohydrate biosynthetic process	--	protein_coding
NM_gene11351	1	6.06966e-78	7.16069e-76	XTH28	XP_006448095.1 probable xyloglucan endotransglucosylase/hydrolase protein 28 [Citrus clementina]	-	-	-	-	GO:0005575//cellular_component;GO:0005576//extracellular region;GO:0005618//cell wall;GO:0030312//external encapsulating structure;GO:0048046//apoplast;GO:0071944//cell periphery	GO:0003674//molecular_function;GO:0003824//catalytic activity;GO:0004553//hydrolase activity, hydrolyzing O-glycosyl compounds;GO:0016740//transferase activity;GO:0016757//glycosyltransferase activity;GO:0016758//hexosyltransferase activity;GO:0016762//xyloglucan:xyloglucosyl transferase activity;GO:0016787//hydrolase activity;GO:0016798//hydrolase activity, acting on glycosyl bonds;GO:0046527//g…	GO:0005975//carbohydrate metabolic process;GO:0005976//polysaccharide metabolic process;GO:0006073//cellular glucan metabolic process;GO:0008150//biological_process;GO:0008152//metabolic process;GO:0009888//tissue development;GO:0009987//cellular process;GO:0010087//phloem or xylem histogenesis;GO:0010383//cell wall polysaccharide metabolic process;GO:0010410//hemicellulose metabolic process;GO:0…	--	protein_coding
NM_gene45525	1	7.23855e-78	8.52197e-76	RPL27AC	KDO82270.1 hypothetical protein CISIN_1g032139mg [Citrus sinensis]	Genetic Information Processing	Translation	ko03010//Ribosome	K02900	GO:0000315//organellar large ribosomal subunit;GO:0022625//cytosolic large ribosomal subunit	GO:0003735//structural constituent of ribosome	GO:0006412//translation	--	protein_coding
NM_gene33306	1	1.14963e-77	1.35066e-75	NM_gene33306	XP_006444776.1 vegetative cell wall protein gp1 [Citrus clementina]	-	-	-	-	-	-	-	--	protein_coding
NM_gene58855	1	2.00331e-77	2.34876e-75	ACL5	KDO74639.1 hypothetical protein CISIN_1g019699mg [Citrus sinensis]	-	-	-	-	GO:0005575//cellular_component;GO:0005622//intracellular anatomical structure;GO:0005737//cytoplasm;GO:0009360//DNA polymerase III complex	GO:0003674//molecular_function;GO:0003677//DNA binding;GO:0003824//catalytic activity;GO:0003887//DNA-directed DNA polymerase activity;GO:0004766//spermidine synthase activity;GO:0008168//methyltransferase activity;GO:0008171//O-methyltransferase activity;GO:0008173//RNA methyltransferase activity;GO:0008408//3'-5' exonuclease activity;GO:0010487//thermospermine synthase activity;GO:0016434//rRNA…	GO:0000154//rRNA modification;GO:0006260//DNA replication;GO:0006576//cellular biogenic amine metabolic process;GO:0006595//polyamine metabolic process;GO:0006596//polyamine biosynthetic process;GO:0006807//nitrogen compound metabolic process;GO:0006810//transport;GO:0008150//biological_process;GO:0008152//metabolic process;GO:0008295//spermidine biosynthetic process;GO:0009058//biosynthetic proc…	--	protein_coding
NM_gene39328	1	2.19842e-77	2.5722e-75	NM_gene39328	XP_006428599.1 basic leucine zipper and W2 domain-containing protein 2 [Citrus clementina]	-	-	-	-	GO:0005575//cellular_component;GO:0005622//intracellular anatomical structure;GO:0005737//cytoplasm;GO:0030175//filopodium;GO:0030424//axon;GO:0030426//growth cone;GO:0030427//site of polarized growth;GO:0036477//somatodendritic compartment;GO:0042995//cell projection;GO:0043005//neuron projection;GO:0043025//neuronal cell body;GO:0044295//axonal growth cone;GO:0044297//cell body;GO:0098858//acti…	GO:0003674//molecular_function;GO:0005488//binding;GO:0005515//protein binding;GO:0016154//pyrimidine-nucleoside phosphorylase activity;GO:0031369//translation initiation factor binding;GO:0043021//ribonucleoprotein complex binding;GO:0043022//ribosome binding;GO:0043024//ribosomal small subunit binding;GO:0044877//protein-containing complex binding	GO:0000003//reproduction;GO:0000902//cell morphogenesis;GO:0000904//cell morphogenesis involved in differentiation;GO:0002064//epithelial cell development;GO:0002065//columnar/cuboidal epithelial cell differentiation;GO:0002066//columnar/cuboidal epithelial cell development;GO:0003006//developmental process involved in reproduction;GO:0003008//system process;GO:0006213//pyrimidine nucleoside meta…	--	protein_coding
rps7	1	3.90496e-77	4.55949e-75	rps7	-	-	-	-	-	-	-	-	--	protein_coding
NM_gene60612	1	6.71552e-77	7.82502e-75	RPS2D	XP_006421416.1 40S ribosomal protein S2-4 [Citrus clementina]	Genetic Information Processing	Translation	ko03010//Ribosome	K02981	GO:0000312//plastid small ribosomal subunit;GO:0005840//ribosome;GO:0022627//cytosolic small ribosomal subunit	GO:0003723//RNA binding;GO:0003735//structural constituent of ribosome	GO:0006412//translation	--	protein_coding
NM_gene20887	1	2.42422e-76	2.81895e-74	CESA2	XP_006434481.1 cellulose synthase A catalytic subunit 2 [UDP-forming] [Citrus clementina]	-	-	-	-	GO:0005575//cellular_component;GO:0005622//intracellular anatomical structure;GO:0005737//cytoplasm;GO:0005794//Golgi apparatus;GO:0005886//plasma membrane;GO:0005887//integral component of plasma membrane;GO:0010330//cellulose synthase complex;GO:0012505//endomembrane system;GO:0016020//membrane;GO:0016021//integral component of membrane;GO:0031224//intrinsic component of membrane;GO:0031226//in…	GO:0003674//molecular_function;GO:0003824//catalytic activity;GO:0005488//binding;GO:0008194//UDP-glycosyltransferase activity;GO:0008375//acetylglucosaminyltransferase activity;GO:0016740//transferase activity;GO:0016757//glycosyltransferase activity;GO:0016758//hexosyltransferase activity;GO:0016759//cellulose synthase activity;GO:0016760//cellulose synthase (UDP-forming) activity;GO:0035251//U…	GO:0000226//microtubule cytoskeleton organization;GO:0000271//polysaccharide biosynthetic process;GO:0000278//mitotic cell cycle;GO:0000281//mitotic cytokinesis;GO:0000910//cytokinesis;GO:0005975//carbohydrate metabolic process;GO:0005976//polysaccharide metabolic process;GO:0006073//cellular glucan metabolic process;GO:0006996//organelle organization;GO:0007010//cytoskeleton organization;GO:0007…	--	protein_coding
NM_gene11350	1	2.64426e-76	3.06854e-74	CYB561C	XP_006448096.1 probable transmembrane ascorbate ferrireductase 3 [Citrus clementina]	-	-	-	-	GO:0005575//cellular_component;GO:0016020//membrane;GO:0016021//integral component of membrane;GO:0031224//intrinsic component of membrane	GO:0003674//molecular_function;GO:0003824//catalytic activity;GO:0005488//binding;GO:0016491//oxidoreductase activity;GO:0043167//ion binding;GO:0043169//cation binding;GO:0046872//metal ion binding	GO:0008150//biological_process;GO:0008152//metabolic process	--	protein_coding
NM_gene21372	1	3.50776e-76	4.06227e-74	TUBB1	XP_006473665.1 tubulin beta-6 chain [Citrus sinensis]	Cellular Processes	Transport and catabolism	ko04145//Phagosome	K07375	GO:0005575//cellular_component;GO:0005622//intracellular anatomical structure;GO:0005737//cytoplasm;GO:0005856//cytoskeleton;GO:0005874//microtubule;GO:0015630//microtubule cytoskeleton;GO:0043226//organelle;GO:0043228//non-membrane-bounded organelle;GO:0043229//intracellular organelle;GO:0043232//intracellular non-membrane-bounded organelle;GO:0099080//supramolecular complex;GO:0099081//supramol…	GO:0000166//nucleotide binding;GO:0001882//nucleoside binding;GO:0001883//purine nucleoside binding;GO:0003674//molecular_function;GO:0003824//catalytic activity;GO:0003924//GTPase activity;GO:0005198//structural molecule activity;GO:0005200//structural constituent of cytoskeleton;GO:0005488//binding;GO:0005525//GTP binding;GO:0016462//pyrophosphatase activity;GO:0016787//hydrolase activity;GO:00…	GO:0000910//cytokinesis;GO:0006996//organelle organization;GO:0007010//cytoskeleton organization;GO:0007017//microtubule-based process;GO:0008150//biological_process;GO:0009987//cellular process;GO:0016043//cellular component organization;GO:0071840//cellular component organization or biogenesis	--	protein_coding
NM_gene37493	1	3.85039e-76	4.44999e-74	NAC047	GAY66041.1 hypothetical protein CUMW_245570 [Citrus unshiu]	-	-	-	-	GO:0005575//cellular_component;GO:0005622//intracellular anatomical structure;GO:0005634//nucleus;GO:0043226//organelle;GO:0043227//membrane-bounded organelle;GO:0043229//intracellular organelle;GO:0043231//intracellular membrane-bounded organelle	GO:0003674//molecular_function;GO:0003676//nucleic acid binding;GO:0003677//DNA binding;GO:0003700//DNA-binding transcription factor activity;GO:0005488//binding;GO:0043565//sequence-specific DNA binding;GO:0097159//organic cyclic compound binding;GO:0140110//transcription regulator activity;GO:1901363//heterocyclic compound binding	GO:0000003//reproduction;GO:0001101//response to acid chemical;GO:0003006//developmental process involved in reproduction;GO:0006139//nucleobase-containing compound metabolic process;GO:0006351//transcription, DNA-templated;GO:0006355//regulation of transcription, DNA-templated;GO:0006521//regulation of cellular amino acid metabolic process;GO:0006725//cellular aromatic compound metabolic process…	NAC	protein_coding
NM_gene45258	1	4.10713e-76	4.73706e-74	NAP1	XP_006438726.1 NAC transcription factor 29 [Citrus clementina]	-	-	-	-	GO:0005575//cellular_component;GO:0005622//intracellular anatomical structure;GO:0005634//nucleus;GO:0043226//organelle;GO:0043227//membrane-bounded organelle;GO:0043229//intracellular organelle;GO:0043231//intracellular membrane-bounded organelle	GO:0003674//molecular_function;GO:0003676//nucleic acid binding;GO:0003677//DNA binding;GO:0003700//DNA-binding transcription factor activity;GO:0005488//binding;GO:0097159//organic cyclic compound binding;GO:0140110//transcription regulator activity;GO:1901363//heterocyclic compound binding	GO:0000003//reproduction;GO:0003006//developmental process involved in reproduction;GO:0006139//nucleobase-containing compound metabolic process;GO:0006351//transcription, DNA-templated;GO:0006355//regulation of transcription, DNA-templated;GO:0006725//cellular aromatic compound metabolic process;GO:0006807//nitrogen compound metabolic process;GO:0007275//multicellular organism development;GO:000…	NAC	protein_coding
NM_gene46087	1	5.19178e-76	5.97592e-74	DIM	ESR50748.1 hypothetical protein CICLE_v10030984mg [Citrus clementina]	Metabolism;Metabolism;Metabolism	Global and overview maps;Global and overview maps;Lipid metabolism	ko01100//Metabolic pathways;ko01110//Biosynthesis of secondary metabolites;ko00100//Steroid biosynthesis	K09828;K09828;K09828	GO:0000139//Golgi membrane;GO:0005575//cellular_component;GO:0005622//intracellular anatomical structure;GO:0005634//nucleus;GO:0005737//cytoplasm;GO:0005783//endoplasmic reticulum;GO:0005789//endoplasmic reticulum membrane;GO:0005794//Golgi apparatus;GO:0005829//cytosol;GO:0005856//cytoskeleton;GO:0012505//endomembrane system;GO:0016020//membrane;GO:0016021//integral component of membrane;GO:003…	GO:0000166//nucleotide binding;GO:0000246//delta24(24-1) sterol reductase activity;GO:0003674//molecular_function;GO:0003823//antigen binding;GO:0003824//catalytic activity;GO:0005488//binding;GO:0005515//protein binding;GO:0005516//calmodulin binding;GO:0016491//oxidoreductase activity;GO:0016614//oxidoreductase activity, acting on CH-OH group of donors;GO:0016627//oxidoreductase activity, actin…	GO:0000003//reproduction;GO:0003006//developmental process involved in reproduction;GO:0005975//carbohydrate metabolic process;GO:0006066//alcohol metabolic process;GO:0006508//proteolysis;GO:0006629//lipid metabolic process;GO:0006694//steroid biosynthetic process;GO:0006695//cholesterol biosynthetic process;GO:0006807//nitrogen compound metabolic process;GO:0006915//apoptotic process;GO:0006950…	--	protein_coding
NM_gene49575	1	6.25229e-76	7.18203e-74	Cl-PT1b	XP_024034295.1 coumarin 8-geranyltransferase 1b, chloroplastic [Citrus clementina]	Metabolism;Metabolism;Metabolism	Global and overview maps;Global and overview maps;Metabolism of cofactors and vitamins	ko01100//Metabolic pathways;ko01110//Biosynthesis of secondary metabolites;ko00130//Ubiquinone and other terpenoid-quinone biosynthesis	K09833;K09833;K09833	GO:0016021//integral component of membrane	GO:0008412//4-hydroxybenzoate octaprenyltransferase activity;GO:0016765//transferase activity, transferring alkyl or aryl (other than methyl) groups;GO:0016767//geranylgeranyl-diphosphate geranylgeranyltransferase activity;GO:0046408//chlorophyll synthetase activity;GO:0046428//1,4-dihydroxy-2-naphthoate octaprenyltransferase activity	GO:0006744//ubiquinone biosynthetic process;GO:0009234//menaquinone biosynthetic process	--	protein_coding
NM_gene41625	1	8.75028e-76	1.00312e-73	ABCB19	XP_006431131.1 ABC transporter B family member 19 [Citrus clementina]	Environmental Information Processing	Membrane transport	ko02010//ABC transporters	K05658	GO:0005575//cellular_component;GO:0005737//cytoplasm;GO:0005886//plasma membrane;GO:0005887//integral component of plasma membrane;GO:0009380//excinuclease repair complex;GO:0009898//cytoplasmic side of plasma membrane;GO:0016020//membrane;GO:0016021//integral component of membrane;GO:0031224//intrinsic component of membrane;GO:0043190//ATP-binding cassette (ABC) transporter complex;GO:0055051//A…	GO:0000166//nucleotide binding;GO:0003674//molecular_function;GO:0003677//DNA binding;GO:0003824//catalytic activity;GO:0003924//GTPase activity;GO:0004020//adenylylsulfate kinase activity;GO:0004140//dephospho-CoA kinase activity;GO:0004849//uridine kinase activity;GO:0005215//transporter activity;GO:0005260//intracellularly ATP-gated chloride channel activity;GO:0005319//lipid transporter activ…	GO:0000003//reproduction;GO:0000910//cytokinesis;GO:0003006//developmental process involved in reproduction;GO:0006289//nucleotide-excision repair;GO:0006790//sulfur compound metabolic process;GO:0006810//transport;GO:0006817//phosphate ion transport;GO:0006824//cobalt ion transport;GO:0006855//xenobiotic transmembrane transport;GO:0006869//lipid transport;GO:0007154//cell communication;GO:000716…	--	protein_coding
NM_gene03738	1	1.10873e-75	1.26847e-73	PCKA	XP_006426191.1 phosphoenolpyruvate carboxykinase (ATP) [Citrus clementina]	Metabolism;Metabolism;Metabolism;Metabolism;Metabolism;Metabolism;Metabolism	Global and overview maps;Global and overview maps;Global and overview maps;Carbohydrate metabolism;Carbohydrate metabolism;Energy metabolism;Carbohydrate metabolism	ko01100//Metabolic pathways;ko01110//Biosynthesis of secondary metabolites;ko01200//Carbon metabolism;ko00010//Glycolysis / Gluconeogenesis;ko00620//Pyruvate metabolism;ko00710//Carbon fixation in photosynthetic organisms;ko00020//Citrate cycle (TCA cycle)	K01610;K01610;K01610;K01610;K01610;K01610;K01610	GO:0005575//cellular_component;GO:0005622//intracellular anatomical structure;GO:0005634//nucleus;GO:0005730//nucleolus;GO:0005737//cytoplasm;GO:0005829//cytosol;GO:0016020//membrane;GO:0031974//membrane-enclosed lumen;GO:0031981//nuclear lumen;GO:0043226//organelle;GO:0043227//membrane-bounded organelle;GO:0043228//non-membrane-bounded organelle;GO:0043229//intracellular organelle;GO:0043231//in…	GO:0000166//nucleotide binding;GO:0003674//molecular_function;GO:0003824//catalytic activity;GO:0004611//phosphoenolpyruvate carboxykinase activity;GO:0004612//phosphoenolpyruvate carboxykinase (ATP) activity;GO:0005488//binding;GO:0005524//ATP binding;GO:0016829//lyase activity;GO:0016830//carbon-carbon lyase activity;GO:0016831//carboxy-lyase activity;GO:0017076//purine nucleotide binding;GO:00…	GO:0002376//immune system process;GO:0005975//carbohydrate metabolic process;GO:0005996//monosaccharide metabolic process;GO:0006006//glucose metabolic process;GO:0006094//gluconeogenesis;GO:0006950//response to stress;GO:0006952//defense response;GO:0006955//immune response;GO:0007154//cell communication;GO:0008150//biological_process;GO:0008152//metabolic process;GO:0009058//biosynthetic proces…	--	protein_coding
NM_gene41047	1	1.19812e-75	1.36798e-73	PXC1	XP_006430326.1 leucine-rich repeat receptor-like protein kinase PXC1 [Citrus clementina]	-	-	-	-	GO:0005575//cellular_component;GO:0005886//plasma membrane;GO:0016020//membrane;GO:0016021//integral component of membrane;GO:0031224//intrinsic component of membrane;GO:0071944//cell periphery	GO:0000166//nucleotide binding;GO:0003674//molecular_function;GO:0003824//catalytic activity;GO:0004672//protein kinase activity;GO:0005488//binding;GO:0005515//protein binding;GO:0005524//ATP binding;GO:0016301//kinase activity;GO:0016740//transferase activity;GO:0016772//transferase activity, transferring phosphorus-containing groups;GO:0016773//phosphotransferase activity, alcohol group as acc…	GO:0006464//cellular protein modification process;GO:0006468//protein phosphorylation;GO:0006793//phosphorus metabolic process;GO:0006796//phosphate-containing compound metabolic process;GO:0006807//nitrogen compound metabolic process;GO:0008150//biological_process;GO:0008152//metabolic process;GO:0009832//plant-type cell wall biogenesis;GO:0009834//plant-type secondary cell wall biogenesis;GO:00…	--	protein_coding
NM_gene32620	1	1.24874e-75	1.42291e-73	APS1	GAY40246.1 hypothetical protein CUMW_050510 [Citrus unshiu]	-	-	-	-	-	GO:0003674//molecular_function;GO:0003824//catalytic activity;GO:0003993//acid phosphatase activity;GO:0016787//hydrolase activity;GO:0016788//hydrolase activity, acting on ester bonds;GO:0016791//phosphatase activity;GO:0042578//phosphoric ester hydrolase activity	GO:0006793//phosphorus metabolic process;GO:0006796//phosphate-containing compound metabolic process;GO:0008150//biological_process;GO:0008152//metabolic process;GO:0009987//cellular process;GO:0016311//dephosphorylation;GO:0044237//cellular metabolic process	--	protein_coding
NM_gene37352	1	1.43219e-75	1.62868e-73	NM_gene37352	ESR56387.1 hypothetical protein CICLE_v10022967mg [Citrus clementina]	-	-	-	-	-	-	-	--	protein_coding
NM_gene09416	1	1.652e-75	1.87489e-73	NM_gene09416	XP_006449349.1 uncharacterized protein LOC18053532 [Citrus clementina]	-	-	-	-	-	-	-	--	protein_coding

## Sheet: Table S4
branch_node	branch	GeneID	Gene_cluster	P_value	FDR	Symbol	Description	KEGG_A_class	KEGG_B_class	Pathway	K_ID	GO Component	GO Function	GO Process	TF_family	Gene_type
1	State 1,2 -vs- State 1,3	NM_gene00026	1	0	0	PILS7	GAY59425.1 hypothetical protein CUMW_194440 [Citrus unshiu]	-	-	-	-	GO:0016020//membrane;GO:0016021//integral component of membrane	GO:0005173//stem cell factor receptor binding	GO:0007155//cell adhesion;GO:0055085//transmembrane transport	--	protein_coding
1	State 1,2 -vs- State 1,3	NM_gene01029	2	0	0	RAP2-2	XP_006465817.1 ethylene-responsive transcription factor RAP2-12 isoform X2 [Citrus sinensis]	-	-	-	-	GO:0005575//cellular_component;GO:0005622//intracellular anatomical structure;GO:0005634//nucleus;GO:0005886//plasma membrane;GO:0016020//membrane;GO:0043226//organelle;GO:0043227//membrane-bounded organelle;GO:0043229//intracellular organelle;GO:0043231//intracellular membrane-bounded organelle;GO:0071944//cell periphery	GO:0003674//molecular_function;GO:0003676//nucleic acid binding;GO:0003677//DNA binding;GO:0003700//DNA-binding transcription factor activity;GO:0005488//binding;GO:0043565//sequence-specific DNA binding;GO:0097159//organic cyclic compound binding;GO:0140110//transcription regulator activity;GO:1901363//heterocyclic compound binding	GO:0000160//phosphorelay signal transduction system;GO:0001666//response to hypoxia;GO:0003032//detection of oxygen;GO:0006139//nucleobase-containing compound metabolic process;GO:0006351//transcription, DNA-templated;GO:0006355//regulation of transcription, DNA-templated;GO:0006725//cellular aromatic compound metabolic process;GO:0006807//nitrogen compound metabolic process;GO:0006950//response …	ERF	protein_coding
1	State 1,2 -vs- State 1,3	NM_gene01145	2	0	0	At5g47890	XP_006426924.1 NADH dehydrogenase [ubiquinone] 1 alpha subcomplex subunit 2 [Citrus clementina]	Metabolism;Metabolism	Global and overview maps;Energy metabolism	ko01100//Metabolic pathways;ko00190//Oxidative phosphorylation	K03946;K03946	GO:0005575//cellular_component;GO:0005622//intracellular anatomical structure;GO:0005737//cytoplasm;GO:0005739//mitochondrion;GO:0005740//mitochondrial envelope;GO:0005743//mitochondrial inner membrane;GO:0005746//mitochondrial respirasome;GO:0005747//mitochondrial respiratory chain complex I;GO:0016020//membrane;GO:0019866//organelle inner membrane;GO:0030964//NADH dehydrogenase complex;GO:00310…	GO:0003674//molecular_function;GO:0003824//catalytic activity;GO:0003954//NADH dehydrogenase activity;GO:0008137//NADH dehydrogenase (ubiquinone) activity;GO:0016491//oxidoreductase activity;GO:0016651//oxidoreductase activity, acting on NAD(P)H;GO:0016655//oxidoreductase activity, acting on NAD(P)H, quinone or similar compound as acceptor;GO:0050136//NADH dehydrogenase (quinone) activity	GO:0006091//generation of precursor metabolites and energy;GO:0006119//oxidative phosphorylation;GO:0006120//mitochondrial electron transport, NADH to ubiquinone;GO:0006139//nucleobase-containing compound metabolic process;GO:0006163//purine nucleotide metabolic process;GO:0006725//cellular aromatic compound metabolic process;GO:0006753//nucleoside phosphate metabolic process;GO:0006793//phosphor…	--	protein_coding
1	State 1,2 -vs- State 1,3	NM_gene01681	2	0	0	RPS12	XP_006493344.1 40S ribosomal protein S12 [Citrus sinensis]	Genetic Information Processing	Translation	ko03010//Ribosome	K02951	GO:0005575//cellular_component;GO:0005622//intracellular anatomical structure;GO:0005737//cytoplasm;GO:0005829//cytosol;GO:0005840//ribosome;GO:0015935//small ribosomal subunit;GO:0022626//cytosolic ribosome;GO:0022627//cytosolic small ribosomal subunit;GO:0032991//protein-containing complex;GO:0043226//organelle;GO:0043228//non-membrane-bounded organelle;GO:0043229//intracellular organelle;GO:00…	GO:0003674//molecular_function;GO:0003735//structural constituent of ribosome;GO:0005198//structural molecule activity	GO:0006412//translation;GO:0006518//peptide metabolic process;GO:0006807//nitrogen compound metabolic process;GO:0008150//biological_process;GO:0008152//metabolic process;GO:0009058//biosynthetic process;GO:0009059//macromolecule biosynthetic process;GO:0009987//cellular process;GO:0010467//gene expression;GO:0019538//protein metabolic process;GO:0034641//cellular nitrogen compound metabolic proc…	--	protein_coding
1	State 1,2 -vs- State 1,3	NM_gene02262	2	0	0	RPS26C	XP_006432004.1 40S ribosomal protein S26-3 [Citrus clementina]	Genetic Information Processing	Translation	ko03010//Ribosome	K02976	GO:0005575//cellular_component;GO:0005622//intracellular anatomical structure;GO:0005737//cytoplasm;GO:0005829//cytosol;GO:0005840//ribosome;GO:0015935//small ribosomal subunit;GO:0022626//cytosolic ribosome;GO:0022627//cytosolic small ribosomal subunit;GO:0032991//protein-containing complex;GO:0043226//organelle;GO:0043228//non-membrane-bounded organelle;GO:0043229//intracellular organelle;GO:00…	GO:0003674//molecular_function;GO:0003676//nucleic acid binding;GO:0003723//RNA binding;GO:0003729//mRNA binding;GO:0003735//structural constituent of ribosome;GO:0005198//structural molecule activity;GO:0005488//binding;GO:0097159//organic cyclic compound binding;GO:1901363//heterocyclic compound binding	GO:0006412//translation;GO:0006518//peptide metabolic process;GO:0006807//nitrogen compound metabolic process;GO:0008150//biological_process;GO:0008152//metabolic process;GO:0009058//biosynthetic process;GO:0009059//macromolecule biosynthetic process;GO:0009987//cellular process;GO:0010467//gene expression;GO:0019538//protein metabolic process;GO:0034641//cellular nitrogen compound metabolic proc…	--	protein_coding
1	State 1,2 -vs- State 1,3	NM_gene02264	2	0	0	CBSX3	XP_006464969.1 CBS domain-containing protein CBSX3, mitochondrial [Citrus sinensis]	-	-	-	-	GO:0005575//cellular_component;GO:0005622//intracellular anatomical structure;GO:0005737//cytoplasm;GO:0005739//mitochondrion;GO:0009898//cytoplasmic side of plasma membrane;GO:0043190//ATP-binding cassette (ABC) transporter complex;GO:0043226//organelle;GO:0043227//membrane-bounded organelle;GO:0043229//intracellular organelle;GO:0043231//intracellular membrane-bounded organelle;GO:0055052//ATP-…	GO:0003674//molecular_function;GO:0003938//IMP dehydrogenase activity;GO:0004122//cystathionine beta-synthase activity;GO:0005488//binding;GO:0005524//ATP binding;GO:0015095//magnesium ion transmembrane transporter activity;GO:0015220//choline transmembrane transporter activity;GO:0016853//isomerase activity;GO:0043167//ion binding;GO:0043169//cation binding;GO:0046872//metal ion binding;GO:00469…	GO:0005975//carbohydrate metabolic process;GO:0006950//response to stress;GO:0006970//response to osmotic stress;GO:0008150//biological_process;GO:0009152//purine ribonucleotide biosynthetic process;GO:0009628//response to abiotic stimulus;GO:0009651//response to salt stress;GO:0009987//cellular process;GO:0015693//magnesium ion transport;GO:0015837//amine transport;GO:0015871//choline transport;…	--	protein_coding
1	State 1,2 -vs- State 1,3	NM_gene02757	3	0	0	NM_gene02757	KDO38581.1 hypothetical protein CISIN_1g033274mg [Citrus sinensis]	-	-	-	-	-	-	-	--	protein_coding
1	State 1,2 -vs- State 1,3	NM_gene02816	2	0	0	At2g21870	KDO50454.1 hypothetical protein CISIN_1g026285mg [Citrus sinensis]	-	-	-	-	GO:0005575//cellular_component;GO:0005622//intracellular anatomical structure;GO:0005634//nucleus;GO:0005730//nucleolus;GO:0005737//cytoplasm;GO:0005739//mitochondrion;GO:0005740//mitochondrial envelope;GO:0005743//mitochondrial inner membrane;GO:0005753//mitochondrial proton-transporting ATP synthase complex;GO:0009507//chloroplast;GO:0009536//plastid;GO:0016020//membrane;GO:0016469//proton-tran…	GO:0003674//molecular_function;GO:0005488//binding;GO:0005507//copper ion binding;GO:0008270//zinc ion binding;GO:0043167//ion binding;GO:0043169//cation binding;GO:0046872//metal ion binding;GO:0046914//transition metal ion binding;GO:0050897//cobalt ion binding	GO:0006810//transport;GO:0006811//ion transport;GO:0007275//multicellular organism development;GO:0008150//biological_process;GO:0009555//pollen development;GO:0032501//multicellular organismal process;GO:0032502//developmental process;GO:0048229//gametophyte development;GO:0048856//anatomical structure development;GO:0051179//localization;GO:0051234//establishment of localization	--	protein_coding
1	State 1,2 -vs- State 1,3	NM_gene03853	3	0	0	ABCG11	OVA15689.1 ABC transporter-like [Macleaya cordata]	-	-	-	-	GO:0005575//cellular_component;GO:0005886//plasma membrane;GO:0005887//integral component of plasma membrane;GO:0009288//bacterial-type flagellum;GO:0009380//excinuclease repair complex;GO:0009897//external side of plasma membrane;GO:0009898//cytoplasmic side of plasma membrane;GO:0009986//cell surface;GO:0015627//type II protein secretion system complex;GO:0016020//membrane;GO:0016021//integral …	GO:0000166//nucleotide binding;GO:0000309//nicotinamide-nucleotide adenylyltransferase activity;GO:0003674//molecular_function;GO:0003723//RNA binding;GO:0003724//RNA helicase activity;GO:0003824//catalytic activity;GO:0003924//GTPase activity;GO:0004020//adenylylsulfate kinase activity;GO:0004127//cytidylate kinase activity;GO:0004385//guanylate kinase activity;GO:0004527//exonuclease activity;G…	GO:0000003//reproduction;GO:0000910//cytokinesis;GO:0001101//response to acid chemical;GO:0001539//cilium or flagellum-dependent cell motility;GO:0001887//selenium compound metabolic process;GO:0002949//tRNA threonylcarbamoyladenosine modification;GO:0003002//regionalization;GO:0003006//developmental process involved in reproduction;GO:0006139//nucleobase-containing compound metabolic process;GO:…	--	protein_coding
1	State 1,2 -vs- State 1,3	NM_gene05292	1	0	0	MALD3	XP_006491933.1 non-specific lipid-transfer protein 1-like isoform X1 [Citrus sinensis]	-	-	-	-	-	-	-	--	protein_coding
1	State 1,2 -vs- State 1,3	NM_gene05698	3	0	0	EC1.4	GAY59609.1 hypothetical protein CUMW_195770 [Citrus unshiu]	-	-	-	-	-	-	-	--	protein_coding
1	State 1,2 -vs- State 1,3	NM_gene06257	4	0	0	pod	XP_006445900.2 peroxidase A2 [Citrus clementina]	Metabolism;Metabolism;Metabolism	Global and overview maps;Global and overview maps;Biosynthesis of other secondary metabolites	ko01100//Metabolic pathways;ko01110//Biosynthesis of secondary metabolites;ko00940//Phenylpropanoid biosynthesis	K00430;K00430;K00430	-	GO:0004601//peroxidase activity;GO:0020037//heme binding	GO:0006979//response to oxidative stress	--	protein_coding
1	State 1,2 -vs- State 1,3	NM_gene06258	4	0	0	pod	XP_006445901.2 peroxidase 15 [Citrus clementina]	Metabolism;Metabolism;Metabolism	Global and overview maps;Global and overview maps;Biosynthesis of other secondary metabolites	ko01100//Metabolic pathways;ko01110//Biosynthesis of secondary metabolites;ko00940//Phenylpropanoid biosynthesis	K00430;K00430;K00430	-	GO:0004601//peroxidase activity;GO:0020037//heme binding	GO:0006979//response to oxidative stress	--	protein_coding
1	State 1,2 -vs- State 1,3	NM_gene06557	2	0	0	NM_gene06557	GAY42226.1 hypothetical protein CUMW_065160 [Citrus unshiu]	-	-	-	-	-	-	-	--	protein_coding
1	State 1,2 -vs- State 1,3	NM_gene08102	4	0	0	NM_gene08102	-	-	-	-	-	-	-	-	--	protein_coding
1	State 1,2 -vs- State 1,3	NM_gene09441	2	0	0	DRM1	XP_006449378.1 auxin-repressed 12.5 kDa protein isoform X2 [Citrus clementina]	-	-	-	-	-	-	-	--	protein_coding
1	State 1,2 -vs- State 1,3	NM_gene09988	1	0	0	DIOX4	XP_006445643.1 feruloyl CoA ortho-hydroxylase 1 [Citrus clementina]	Metabolism;Metabolism	Global and overview maps;Biosynthesis of other secondary metabolites	ko01110//Biosynthesis of secondary metabolites;ko00999//Biosynthesis of various plant secondary metabolites	K23378;K23378	-	GO:0016491//oxidoreductase activity	-	--	protein_coding
1	State 1,2 -vs- State 1,3	NM_gene10072	4	0	0	pod	XP_006492674.1 peroxidase E5-like [Citrus sinensis]	Metabolism;Metabolism;Metabolism	Global and overview maps;Global and overview maps;Biosynthesis of other secondary metabolites	ko01100//Metabolic pathways;ko01110//Biosynthesis of secondary metabolites;ko00940//Phenylpropanoid biosynthesis	K00430;K00430;K00430	-	GO:0004601//peroxidase activity;GO:0020037//heme binding	GO:0006979//response to oxidative stress	--	protein_coding
1	State 1,2 -vs- State 1,3	NM_gene10076	4	0	0	pod	XP_006445901.2 peroxidase 15 [Citrus clementina]	Metabolism;Metabolism;Metabolism	Global and overview maps;Global and overview maps;Biosynthesis of other secondary metabolites	ko01100//Metabolic pathways;ko01110//Biosynthesis of secondary metabolites;ko00940//Phenylpropanoid biosynthesis	K00430;K00430;K00430	-	GO:0004601//peroxidase activity;GO:0020037//heme binding	GO:0006979//response to oxidative stress	--	protein_coding
1	State 1,2 -vs- State 1,3	NM_gene10364	2	0	0	NM_gene10364	XP_006446221.1 uncharacterized protein LOC18053150 isoform X1 [Citrus clementina]	-	-	-	-	GO:0000311//plastid large ribosomal subunit;GO:0005840//ribosome;GO:0022625//cytosolic large ribosomal subunit	GO:0003735//structural constituent of ribosome	GO:0006412//translation	--	protein_coding
1	State 1,2 -vs- State 1,3	NM_gene11696	4	0	0	NM_gene11696	-	-	-	-	-	-	-	-	--	protein_coding
1	State 1,2 -vs- State 1,3	NM_gene11711	4	0	0	NM_gene11711	XP_024047179.1 glycine-rich protein HC1-like isoform X2 [Citrus clementina]	-	-	-	-	-	-	-	--	protein_coding
1	State 1,2 -vs- State 1,3	NM_gene11754	1	0	0	DK-ACO1	NP_001275812.1 ACC oxidase [Citrus sinensis]	Metabolism;Metabolism;Metabolism	Global and overview maps;Global and overview maps;Amino acid metabolism	ko01100//Metabolic pathways;ko01110//Biosynthesis of secondary metabolites;ko00270//Cysteine and methionine metabolism	K05933;K05933;K05933	-	GO:0003674//molecular_function;GO:0003824//catalytic activity;GO:0005488//binding;GO:0009815//1-aminocyclopropane-1-carboxylate oxidase activity;GO:0016491//oxidoreductase activity;GO:0016638//oxidoreductase activity, acting on the CH-NH2 group of donors;GO:0016641//oxidoreductase activity, acting on the CH-NH2 group of donors, oxygen as acceptor;GO:0019842//vitamin binding;GO:0030246//carbohydra…	GO:0000003//reproduction;GO:0001101//response to acid chemical;GO:0003006//developmental process involved in reproduction;GO:0006950//response to stress;GO:0006952//defense response;GO:0007275//multicellular organism development;GO:0007568//aging;GO:0008150//biological_process;GO:0008152//metabolic process;GO:0009058//biosynthetic process;GO:0009605//response to external stimulus;GO:0009607//resp…	--	protein_coding
1	State 1,2 -vs- State 1,3	NM_gene12160	4	0	0	MLP43	XP_006448232.1 MLP-like protein 43 [Citrus clementina]	-	-	-	-	-	-	GO:0006952//defense response;GO:0008612//peptidyl-lysine modification to peptidyl-hypusine	--	protein_coding
1	State 1,2 -vs- State 1,3	NM_gene13497	2	0	0	DRM1	XP_006449378.1 auxin-repressed 12.5 kDa protein isoform X2 [Citrus clementina]	-	-	-	-	-	-	-	--	protein_coding
1	State 1,2 -vs- State 1,3	NM_gene13763	3	0	0	PER42	XP_006467438.1 peroxidase 42 [Citrus sinensis]	Metabolism;Metabolism;Metabolism	Global and overview maps;Global and overview maps;Biosynthesis of other secondary metabolites	ko01100//Metabolic pathways;ko01110//Biosynthesis of secondary metabolites;ko00940//Phenylpropanoid biosynthesis	K00430;K00430;K00430	GO:0005575//cellular_component;GO:0005576//extracellular region;GO:0005618//cell wall;GO:0005911//cell-cell junction;GO:0009505//plant-type cell wall;GO:0009506//plasmodesma;GO:0030054//cell junction;GO:0030312//external encapsulating structure;GO:0055044//symplast;GO:0071944//cell periphery	GO:0003674//molecular_function;GO:0003824//catalytic activity;GO:0004601//peroxidase activity;GO:0005488//binding;GO:0016209//antioxidant activity;GO:0016491//oxidoreductase activity;GO:0016684//oxidoreductase activity, acting on peroxide as acceptor;GO:0020037//heme binding;GO:0043167//ion binding;GO:0043169//cation binding;GO:0046872//metal ion binding;GO:0046906//tetrapyrrole binding;GO:009715…	GO:0006950//response to stress;GO:0006979//response to oxidative stress;GO:0008150//biological_process;GO:0008152//metabolic process;GO:0009056//catabolic process;GO:0009636//response to toxic substance;GO:0009664//plant-type cell wall organization;GO:0009987//cellular process;GO:0016043//cellular component organization;GO:0016999//antibiotic metabolic process;GO:0017001//antibiotic catabolic pro…	--	protein_coding
1	State 1,2 -vs- State 1,3	NM_gene17131	4	0	0	PER12	XP_006434509.1 peroxidase 12 [Citrus clementina]	Metabolism;Metabolism;Metabolism	Global and overview maps;Global and overview maps;Biosynthesis of other secondary metabolites	ko01100//Metabolic pathways;ko01110//Biosynthesis of secondary metabolites;ko00940//Phenylpropanoid biosynthesis	K00430;K00430;K00430	GO:0005575//cellular_component;GO:0005576//extracellular region;GO:0005618//cell wall;GO:0005622//intracellular anatomical structure;GO:0005737//cytoplasm;GO:0005773//vacuole;GO:0005911//cell-cell junction;GO:0009505//plant-type cell wall;GO:0009506//plasmodesma;GO:0016020//membrane;GO:0030054//cell junction;GO:0030312//external encapsulating structure;GO:0043226//organelle;GO:0043227//membrane-b…	GO:0003674//molecular_function;GO:0003824//catalytic activity;GO:0004096//catalase activity;GO:0004601//peroxidase activity;GO:0005488//binding;GO:0016209//antioxidant activity;GO:0016491//oxidoreductase activity;GO:0016684//oxidoreductase activity, acting on peroxide as acceptor;GO:0020037//heme binding;GO:0043167//ion binding;GO:0043169//cation binding;GO:0046872//metal ion binding;GO:0046906//…	GO:0006950//response to stress;GO:0006979//response to oxidative stress;GO:0008150//biological_process;GO:0008152//metabolic process;GO:0009056//catabolic process;GO:0009636//response to toxic substance;GO:0009664//plant-type cell wall organization;GO:0009987//cellular process;GO:0016043//cellular component organization;GO:0016999//antibiotic metabolic process;GO:0017001//antibiotic catabolic pro…	--	protein_coding
1	State 1,2 -vs- State 1,3	NM_gene17295	2	0	0	RD21B	XP_006434710.2 cysteine proteinase RD21A [Citrus clementina]	-	-	-	-	GO:0000323//lytic vacuole;GO:0000932//P-body;GO:0005575//cellular_component;GO:0005576//extracellular region;GO:0005615//extracellular space;GO:0005622//intracellular anatomical structure;GO:0005737//cytoplasm;GO:0005764//lysosome;GO:0005773//vacuole;GO:0005794//Golgi apparatus;GO:0005911//cell-cell junction;GO:0009506//plasmodesma;GO:0009507//chloroplast;GO:0009536//plastid;GO:0010494//cytoplasm…	GO:0003674//molecular_function;GO:0003824//catalytic activity;GO:0004175//endopeptidase activity;GO:0004197//cysteine-type endopeptidase activity;GO:0008233//peptidase activity;GO:0008234//cysteine-type peptidase activity;GO:0016787//hydrolase activity;GO:0140096//catalytic activity, acting on a protein	GO:0006508//proteolysis;GO:0006807//nitrogen compound metabolic process;GO:0006950//response to stress;GO:0006952//defense response;GO:0008150//biological_process;GO:0008152//metabolic process;GO:0009056//catabolic process;GO:0009057//macromolecule catabolic process;GO:0009605//response to external stimulus;GO:0009607//response to biotic stimulus;GO:0009620//response to fungus;GO:0009987//cellula…	--	protein_coding
1	State 1,2 -vs- State 1,3	NM_gene17458	1	0	0	NM_gene17458	KDO84536.1 hypothetical protein CISIN_1g033803mg [Citrus sinensis]	-	-	-	-	-	GO:0003677//DNA binding	GO:0006355//regulation of transcription, DNA-templated	--	protein_coding
1	State 1,2 -vs- State 1,3	NM_gene17545	2	0	0	RD19C	XP_006435090.1 cysteine proteinase 15A [Citrus clementina]	Organismal Systems	Environmental adaptation	ko04626//Plant-pathogen interaction	K01373	GO:0000323//lytic vacuole;GO:0005575//cellular_component;GO:0005576//extracellular region;GO:0005615//extracellular space;GO:0005622//intracellular anatomical structure;GO:0005737//cytoplasm;GO:0005764//lysosome;GO:0005773//vacuole;GO:0043226//organelle;GO:0043227//membrane-bounded organelle;GO:0043229//intracellular organelle;GO:0043231//intracellular membrane-bounded organelle	GO:0003674//molecular_function;GO:0003824//catalytic activity;GO:0004175//endopeptidase activity;GO:0004197//cysteine-type endopeptidase activity;GO:0008233//peptidase activity;GO:0008234//cysteine-type peptidase activity;GO:0016787//hydrolase activity;GO:0140096//catalytic activity, acting on a protein	GO:0006508//proteolysis;GO:0006807//nitrogen compound metabolic process;GO:0008150//biological_process;GO:0008152//metabolic process;GO:0009056//catabolic process;GO:0009057//macromolecule catabolic process;GO:0009987//cellular process;GO:0019538//protein metabolic process;GO:0030163//protein catabolic process;GO:0043170//macromolecule metabolic process;GO:0044237//cellular metabolic process;GO:0…	--	protein_coding
1	State 1,2 -vs- State 1,3	NM_gene17564	2	0	0	HTR4	KAG6598700.1 hypothetical protein SDJN03_08478, partial [Cucurbita argyrosperma subsp. sororia] [Cucurbita argyrosperma]	-	-	-	-	GO:0071821//FANCM-MHF complex	GO:0003677//DNA binding	GO:0006352//DNA-templated transcription, initiation	--	protein_coding
1	State 1,2 -vs- State 1,3	NM_gene17612	1	0	0	ATJ11	XP_006435191.1 chaperone protein dnaJ 11, chloroplastic [Citrus clementina]	-	-	-	-	GO:0005575//cellular_component;GO:0005622//intracellular anatomical structure;GO:0005634//nucleus;GO:0005737//cytoplasm;GO:0009507//chloroplast;GO:0009532//plastid stroma;GO:0009536//plastid;GO:0009570//chloroplast stroma;GO:0043226//organelle;GO:0043227//membrane-bounded organelle;GO:0043229//intracellular organelle;GO:0043231//intracellular membrane-bounded organelle	GO:0003677//DNA binding;GO:0003905//alkylbase DNA N-glycosylase activity;GO:0005515//protein binding	GO:0006284//base-excision repair;GO:0006457//protein folding;GO:0009408//response to heat	--	protein_coding
1	State 1,2 -vs- State 1,3	NM_gene17643	2	0	0	SKP1A	XP_006435227.1 SKP1-like protein 1B [Citrus clementina]	Genetic Information Processing;Genetic Information Processing	Folding, sorting and degradation;Folding, sorting and degradation	ko04141//Protein processing in endoplasmic reticulum;ko04120//Ubiquitin mediated proteolysis	K03094;K03094	GO:0005575//cellular_component;GO:0005622//intracellular anatomical structure;GO:0005634//nucleus;GO:0005737//cytoplasm;GO:0005819//spindle;GO:0005829//cytosol;GO:0005856//cytoskeleton;GO:0005886//plasma membrane;GO:0009524//phragmoplast;GO:0015630//microtubule cytoskeleton;GO:0016020//membrane;GO:0043226//organelle;GO:0043227//membrane-bounded organelle;GO:0043228//non-membrane-bounded organelle…	GO:0005515//protein binding	GO:0000003//reproduction;GO:0000018//regulation of DNA recombination;GO:0000160//phosphorelay signal transduction system;GO:0000226//microtubule cytoskeleton organization;GO:0003006//developmental process involved in reproduction;GO:0006464//cellular protein modification process;GO:0006508//proteolysis;GO:0006511//ubiquitin-dependent protein catabolic process;GO:0006807//nitrogen compound metabol…	--	protein_coding
1	State 1,2 -vs- State 1,3	NM_gene17694	1	0	0	NM_gene17694	AAN78125.1 dehydrin [Citrus x paradisi]	-	-	-	-	GO:0005575//cellular_component;GO:0005622//intracellular anatomical structure;GO:0005634//nucleus;GO:0005737//cytoplasm;GO:0005829//cytosol;GO:0005911//cell-cell junction;GO:0009506//plasmodesma;GO:0016020//membrane;GO:0019898//extrinsic component of membrane;GO:0030054//cell junction;GO:0043226//organelle;GO:0043227//membrane-bounded organelle;GO:0043229//intracellular organelle;GO:0043231//intr…	GO:0001786//phosphatidylserine binding;GO:0003674//molecular_function;GO:0003779//actin binding;GO:0005488//binding;GO:0005507//copper ion binding;GO:0005515//protein binding;GO:0005543//phospholipid binding;GO:0008092//cytoskeletal protein binding;GO:0008289//lipid binding;GO:0016151//nickel cation binding;GO:0031210//phosphatidylcholine binding;GO:0043167//ion binding;GO:0043168//anion binding;…	GO:0001101//response to acid chemical;GO:0006950//response to stress;GO:0008150//biological_process;GO:0009266//response to temperature stimulus;GO:0009409//response to cold;GO:0009414//response to water deprivation;GO:0009415//response to water;GO:0009628//response to abiotic stimulus;GO:0009631//cold acclimation;GO:0009719//response to endogenous stimulus;GO:0009725//response to hormone;GO:0009…	--	protein_coding
1	State 1,2 -vs- State 1,3	NM_gene17733	2	0	0	CAT1	GAY49251.1 hypothetical protein CUMW_117800 [Citrus unshiu]	Metabolism;Metabolism;Metabolism;Environmental Information Processing;Metabolism;Cellular Processes;Metabolism	Global and overview maps;Global and overview maps;Global and overview maps;Signal transduction;Amino acid metabolism;Transport and catabolism;Carbohydrate metabolism	ko01100//Metabolic pathways;ko01110//Biosynthesis of secondary metabolites;ko01200//Carbon metabolism;ko04016//MAPK signaling pathway - plant;ko00380//Tryptophan metabolism;ko04146//Peroxisome;ko00630//Glyoxylate and dicarboxylate metabolism	K03781;K03781;K03781;K03781;K03781;K03781;K03781	GO:0005575//cellular_component;GO:0005576//extracellular region;GO:0005618//cell wall;GO:0005622//intracellular anatomical structure;GO:0005737//cytoplasm;GO:0005739//mitochondrion;GO:0005773//vacuole;GO:0005777//peroxisome;GO:0005829//cytosol;GO:0005840//ribosome;GO:0005886//plasma membrane;GO:0005911//cell-cell junction;GO:0009506//plasmodesma;GO:0009507//chloroplast;GO:0009514//glyoxysome;GO:0…	GO:0003674//molecular_function;GO:0003676//nucleic acid binding;GO:0003723//RNA binding;GO:0003729//mRNA binding;GO:0003824//catalytic activity;GO:0004096//catalase activity;GO:0004601//peroxidase activity;GO:0005488//binding;GO:0016209//antioxidant activity;GO:0016491//oxidoreductase activity;GO:0016684//oxidoreductase activity, acting on peroxide as acceptor;GO:0020037//heme binding;GO:0043167/…	GO:0000302//response to reactive oxygen species;GO:0006950//response to stress;GO:0006979//response to oxidative stress;GO:0006995//cellular response to nitrogen starvation;GO:0007154//cell communication;GO:0008150//biological_process;GO:0008152//metabolic process;GO:0009056//catabolic process;GO:0009266//response to temperature stimulus;GO:0009267//cellular response to starvation;GO:0009314//res…	--	protein_coding
1	State 1,2 -vs- State 1,3	NM_gene17745	1	0	0	HMGB2	XP_006435382.1 high mobility group B protein 3 isoform X2 [Citrus clementina]	-	-	-	-	GO:0000785//chromatin;GO:0005575//cellular_component;GO:0005622//intracellular anatomical structure;GO:0005634//nucleus;GO:0005694//chromosome;GO:0005737//cytoplasm;GO:0005829//cytosol;GO:0043226//organelle;GO:0043227//membrane-bounded organelle;GO:0043228//non-membrane-bounded organelle;GO:0043229//intracellular organelle;GO:0043231//intracellular membrane-bounded organelle;GO:0043232//intracell…	GO:0003674//molecular_function;GO:0003676//nucleic acid binding;GO:0003677//DNA binding;GO:0003682//chromatin binding;GO:0003700//DNA-binding transcription factor activity;GO:0005198//structural molecule activity;GO:0005488//binding;GO:0030527//structural constituent of chromatin;GO:0097159//organic cyclic compound binding;GO:0140110//transcription regulator activity;GO:1901363//heterocyclic comp…	GO:0006325//chromatin organization;GO:0006333//chromatin assembly or disassembly;GO:0006355//regulation of transcription, DNA-templated;GO:0006996//organelle organization;GO:0008150//biological_process;GO:0009889//regulation of biosynthetic process;GO:0009987//cellular process;GO:0010468//regulation of gene expression;GO:0010556//regulation of macromolecule biosynthetic process;GO:0016043//cellul…	--	protein_coding
1	State 1,2 -vs- State 1,3	NM_gene18018	1	0	0	NM_gene18018	XP_024046663.1 uncharacterized protein LOC112101003 [Citrus clementina]	-	-	-	-	GO:0005737//cytoplasm	GO:0003723//RNA binding;GO:0003824//catalytic activity	GO:0008616//queuosine biosynthetic process	--	protein_coding
1	State 1,2 -vs- State 1,3	NM_gene18370	4	0	0	NM_gene18370	-	-	-	-	-	-	-	-	--	protein_coding
1	State 1,2 -vs- State 1,3	NM_gene19923	3	0	0	CYP88D6	XP_006436760.2 beta-amyrin 11-oxidase [Citrus clementina]	Metabolism;Metabolism;Metabolism	Global and overview maps;Global and overview maps;Metabolism of terpenoids and polyketides	ko01100//Metabolic pathways;ko01110//Biosynthesis of secondary metabolites;ko00904//Diterpenoid biosynthesis	K04123;K04123;K04123	GO:0005576//extracellular region	GO:0005506//iron ion binding;GO:0016705//oxidoreductase activity, acting on paired donors, with incorporation or reduction of molecular oxygen;GO:0020037//heme binding	-	--	protein_coding
1	State 1,2 -vs- State 1,3	NM_gene20268	1	0	0	ZAT10	AGQ03803.1 Cys2/His2-type zinc finger protein [Citrus trifoliata]	-	-	-	-	-	GO:0008270//zinc ion binding	-	C2H2	protein_coding
1	State 1,2 -vs- State 1,3	NM_gene20654	3	0	0	At4g08300	XP_006472756.1 WAT1-related protein At4g08300 [Citrus sinensis]	-	-	-	-	GO:0005575//cellular_component;GO:0005622//intracellular anatomical structure;GO:0005737//cytoplasm;GO:0005886//plasma membrane;GO:0005887//integral component of plasma membrane;GO:0005938//cell cortex;GO:0016020//membrane;GO:0016021//integral component of membrane;GO:0031224//intrinsic component of membrane;GO:0031226//intrinsic component of plasma membrane;GO:0071944//cell periphery;GO:0099568/…	GO:0003674//molecular_function;GO:0005215//transporter activity;GO:0022857//transmembrane transporter activity	GO:0006810//transport;GO:0007154//cell communication;GO:0007165//signal transduction;GO:0008150//biological_process;GO:0009719//response to endogenous stimulus;GO:0009725//response to hormone;GO:0009733//response to auxin;GO:0009734//auxin-activated signaling pathway;GO:0009755//hormone-mediated signaling pathway;GO:0009987//cellular process;GO:0010033//response to organic substance;GO:0023052//s…	--	protein_coding
1	State 1,2 -vs- State 1,3	NM_gene20797	1	0	0	CHS2	XP_006472906.1 chalcone synthase 2-like [Citrus sinensis]	Metabolism;Metabolism;Metabolism;Metabolism;Organismal Systems	Global and overview maps;Global and overview maps;Biosynthesis of other secondary metabolites;Biosynthesis of other secondary metabolites;Environmental adaptation	ko01100//Metabolic pathways;ko01110//Biosynthesis of secondary metabolites;ko00941//Flavonoid biosynthesis;ko00960//Tropane, piperidine and pyridine alkaloid biosynthesis;ko04712//Circadian rhythm - plant	K00660;K00660;K00660;K00660;K00660	GO:0016020//membrane	GO:0004315//3-oxoacyl-[acyl-carrier-protein] synthase activity;GO:0004421//hydroxymethylglutaryl-CoA synthase activity;GO:0016747//acyltransferase activity, transferring groups other than amino-acyl groups	GO:0006633//fatty acid biosynthetic process	--	protein_coding
1	State 1,2 -vs- State 1,3	NM_gene20798	1	0	0	COMT1	XP_006434352.1 caffeic acid 3-O-methyltransferase [Citrus clementina]	Metabolism;Metabolism;Metabolism;Metabolism	Global and overview maps;Global and overview maps;Biosynthesis of other secondary metabolites;Amino acid metabolism	ko01100//Metabolic pathways;ko01110//Biosynthesis of secondary metabolites;ko00940//Phenylpropanoid biosynthesis;ko00380//Tryptophan metabolism	K13066;K13066;K13066;K13066	GO:0005887//integral component of plasma membrane	GO:0008168//methyltransferase activity;GO:0008171//O-methyltransferase activity;GO:0015450//protein-transporting ATPase activity;GO:0046983//protein dimerization activity	GO:0006480//N-terminal protein amino acid methylation;GO:0016051//carbohydrate biosynthetic process;GO:0043952//protein transport by the Sec complex	--	protein_coding
1	State 1,2 -vs- State 1,3	NM_gene20847	4	0	0	NM_gene20847	-	-	-	-	-	-	GO:0005199//structural constituent of cell wall	GO:0009664//plant-type cell wall organization	--	protein_coding
1	State 1,2 -vs- State 1,3	NM_gene21127	1	0	0	PLP2	XP_006424637.1 patatin-like protein 2 [Citrus clementina]	-	-	-	-	-	-	GO:0006629//lipid metabolic process	--	protein_coding
1	State 1,2 -vs- State 1,3	NM_gene21156	3	0	0	NPF4.5	KDO84362.1 hypothetical protein CISIN_1g008651mg [Citrus sinensis]	-	-	-	-	GO:0005575//cellular_component;GO:0005886//plasma membrane;GO:0016020//membrane;GO:0016021//integral component of membrane;GO:0031224//intrinsic component of membrane;GO:0071944//cell periphery	GO:0003674//molecular_function;GO:0005215//transporter activity;GO:0005319//lipid transporter activity;GO:0005342//organic acid transmembrane transporter activity;GO:0008028//monocarboxylic acid transmembrane transporter activity;GO:0008509//anion transmembrane transporter activity;GO:0008514//organic anion transmembrane transporter activity;GO:0015075//ion transmembrane transporter activity;GO:0…	GO:0006082//organic acid metabolic process;GO:0006807//nitrogen compound metabolic process;GO:0006810//transport;GO:0006811//ion transport;GO:0006820//anion transport;GO:0006869//lipid transport;GO:0008150//biological_process;GO:0008152//metabolic process;GO:0009605//response to external stimulus;GO:0009607//response to biotic stimulus;GO:0009624//response to nematode;GO:0009987//cellular process…	--	protein_coding
1	State 1,2 -vs- State 1,3	NM_gene23163	3	0	0	PILS1	XP_006451737.1 protein PIN-LIKES 3 [Citrus clementina]	-	-	-	-	GO:0016021//integral component of membrane	-	GO:0055085//transmembrane transport	--	protein_coding
1	State 1,2 -vs- State 1,3	NM_gene24005	3	0	0	CYP71D11	GAY47678.1 hypothetical protein CUMW_106140 [Citrus unshiu]	-	-	-	-	GO:0008537//proteasome activator complex	GO:0003677//DNA binding;GO:0005506//iron ion binding;GO:0016705//oxidoreductase activity, acting on paired donors, with incorporation or reduction of molecular oxygen;GO:0020037//heme binding	-	--	protein_coding
1	State 1,2 -vs- State 1,3	NM_gene25260	5	0	0	RZFP34	XP_024034013.1 probable E3 ubiquitin-protein ligase RZFP34 [Citrus clementina]	Genetic Information Processing	Folding, sorting and degradation	ko04120//Ubiquitin mediated proteolysis	K10144	GO:0000151//ubiquitin ligase complex;GO:0005575//cellular_component;GO:0005622//intracellular anatomical structure;GO:0005634//nucleus;GO:0005654//nucleoplasm;GO:0005737//cytoplasm;GO:0005829//cytosol;GO:0016604//nuclear body;GO:0016607//nuclear speck;GO:0031974//membrane-enclosed lumen;GO:0031981//nuclear lumen;GO:0032991//protein-containing complex;GO:0043226//organelle;GO:0043227//membrane-bou…	GO:0002039//p53 binding;GO:0003674//molecular_function;GO:0003824//catalytic activity;GO:0004842//ubiquitin-protein transferase activity;GO:0005102//signaling receptor binding;GO:0005488//binding;GO:0005515//protein binding;GO:0008270//zinc ion binding;GO:0016740//transferase activity;GO:0019787//ubiquitin-like protein transferase activity;GO:0042802//identical protein binding;GO:0042803//protein…	GO:0006464//cellular protein modification process;GO:0006508//proteolysis;GO:0006511//ubiquitin-dependent protein catabolic process;GO:0006807//nitrogen compound metabolic process;GO:0008150//biological_process;GO:0008152//metabolic process;GO:0009056//catabolic process;GO:0009057//macromolecule catabolic process;GO:0009893//positive regulation of metabolic process;GO:0009894//regulation of catab…	--	protein_coding
1	State 1,2 -vs- State 1,3	NM_gene25481	1	0	0	UCC1	XP_006450887.1 uclacyanin 1 [Citrus clementina]	-	-	-	-	-	GO:0003674//molecular_function;GO:0003824//catalytic activity;GO:0005488//binding;GO:0005507//copper ion binding;GO:0009055//electron transfer activity;GO:0016491//oxidoreductase activity;GO:0043167//ion binding;GO:0043169//cation binding;GO:0046872//metal ion binding	GO:0006091//generation of precursor metabolites and energy;GO:0008150//biological_process;GO:0008152//metabolic process;GO:0009987//cellular process;GO:0015979//photosynthesis;GO:0022900//electron transport chain;GO:0044237//cellular metabolic process	--	protein_coding
1	State 1,2 -vs- State 1,3	NM_gene25484	1	0	0	NM_gene25484	XP_006450890.1 umecyanin [Citrus clementina]	-	-	-	-	-	GO:0009055//electron transfer activity	-	--	protein_coding
1	State 1,2 -vs- State 1,3	NM_gene25570	2	0	0	RAN-A1	GAY50550.1 hypothetical protein CUMW_127540, partial [Citrus unshiu]	Genetic Information Processing;Genetic Information Processing	Translation;Translation	ko03013//Nucleocytoplasmic transport;ko03008//Ribosome biogenesis in eukaryotes	K07936;K07936	GO:0005575//cellular_component;GO:0005622//intracellular anatomical structure;GO:0005634//nucleus;GO:0005635//nuclear envelope;GO:0005730//nucleolus;GO:0005737//cytoplasm;GO:0005794//Golgi apparatus;GO:0005911//cell-cell junction;GO:0009506//plasmodesma;GO:0012505//endomembrane system;GO:0030054//cell junction;GO:0031967//organelle envelope;GO:0031974//membrane-enclosed lumen;GO:0031975//envelope…	GO:0000166//nucleotide binding;GO:0001882//nucleoside binding;GO:0001883//purine nucleoside binding;GO:0003674//molecular_function;GO:0003723//RNA binding;GO:0003724//RNA helicase activity;GO:0003824//catalytic activity;GO:0003924//GTPase activity;GO:0005488//binding;GO:0005524//ATP binding;GO:0005525//GTP binding;GO:0016462//pyrophosphatase activity;GO:0016787//hydrolase activity;GO:0016817//hyd…	GO:0000054//ribosomal subunit export from nucleus;GO:0006403//RNA localization;GO:0006405//RNA export from nucleus;GO:0006606//protein import into nucleus;GO:0006611//protein export from nucleus;GO:0006810//transport;GO:0006886//intracellular protein transport;GO:0006913//nucleocytoplasmic transport;GO:0007186//G protein-coupled receptor signaling pathway;GO:0008104//protein localization;GO:00081…	--	protein_coding
1	State 1,2 -vs- State 1,3	NM_gene25744	2	0	0	PRXIIB	XP_006475658.1 peroxiredoxin-2 [Citrus sinensis]	-	-	-	-	-	GO:0016209//antioxidant activity;GO:0016491//oxidoreductase activity;GO:0051920//peroxiredoxin activity	GO:0006979//response to oxidative stress	--	protein_coding
1	State 1,2 -vs- State 1,3	NM_gene25809	2	0	0	RPL9B	ESR64518.1 hypothetical protein CICLE_v10009377mg [Citrus clementina]	Genetic Information Processing	Translation	ko03010//Ribosome	K02940	GO:0005840//ribosome;GO:0022625//cytosolic large ribosomal subunit	GO:0003735//structural constituent of ribosome;GO:0019843//rRNA binding	GO:0006412//translation	--	protein_coding
1	State 1,2 -vs- State 1,3	NM_gene26234	2	0	0	RPS3C	XP_006451562.1 40S ribosomal protein S3-3 [Citrus clementina]	Genetic Information Processing	Translation	ko03010//Ribosome	K02985	GO:0000312//plastid small ribosomal subunit;GO:0022627//cytosolic small ribosomal subunit	GO:0003723//RNA binding;GO:0003735//structural constituent of ribosome	GO:0006412//translation	--	protein_coding
1	State 1,2 -vs- State 1,3	NM_gene26521	1	0	0	COR2	GAY59468.1 hypothetical protein CUMW_194640 [Citrus unshiu]	Metabolism;Metabolism;Metabolism	Global and overview maps;Global and overview maps;Biosynthesis of other secondary metabolites	ko01100//Metabolic pathways;ko01110//Biosynthesis of secondary metabolites;ko00999//Biosynthesis of various plant secondary metabolites	K22374;K22374;K22374	-	GO:0047834//D-threo-aldose 1-dehydrogenase activity	GO:0006465//signal peptide processing;GO:0009306//protein secretion	--	protein_coding
1	State 1,2 -vs- State 1,3	NM_gene26874	2	0	0	TSJT1	XP_006451923.1 stem-specific protein TSJT1 [Citrus clementina]	-	-	-	-	-	GO:0003677//DNA binding;GO:0004066//asparagine synthase (glutamine-hydrolyzing) activity	GO:0006355//regulation of transcription, DNA-templated;GO:0006529//asparagine biosynthetic process	--	protein_coding
1	State 1,2 -vs- State 1,3	NM_gene27208	2	0	0	UBI11	XP_020876399.1 polyubiquitin [Arabidopsis lyrata subsp. lyrata] [Arabidopsis lyrata]	Genetic Information Processing	Folding, sorting and degradation	ko04120//Ubiquitin mediated proteolysis	K08770	GO:0005576//extracellular region	GO:0003980//UDP-glucose:glycoprotein glucosyltransferase activity;GO:0005515//protein binding	GO:0003352//regulation of cilium movement;GO:0006289//nucleotide-excision repair;GO:0006486//protein glycosylation;GO:0031639//plasminogen activation	--	protein_coding
1	State 1,2 -vs- State 1,3	NM_gene27211	2	0	0	ubq-1	XP_006452184.2 LOW QUALITY PROTEIN: polyubiquitin-A [Citrus clementina]	Genetic Information Processing	Folding, sorting and degradation	ko04120//Ubiquitin mediated proteolysis	K08770	GO:0005840//ribosome	GO:0003735//structural constituent of ribosome;GO:0003980//UDP-glucose:glycoprotein glucosyltransferase activity;GO:0005515//protein binding;GO:0008270//zinc ion binding	GO:0006289//nucleotide-excision repair;GO:0006412//translation;GO:0006486//protein glycosylation	--	protein_coding
1	State 1,2 -vs- State 1,3	NM_gene27216	2	0	0	GOS2	XP_006475205.1 protein translation factor SUI1 homolog 2 [Citrus sinensis]	-	-	-	-	GO:0005840//ribosome	GO:0003743//translation initiation factor activity	GO:0006413//translational initiation	--	protein_coding
1	State 1,2 -vs- State 1,3	NM_gene28346	1	0	0	ChiC	GAY56770.1 hypothetical protein CUMW_174380 [Citrus unshiu]	Metabolism;Metabolism	Global and overview maps;Carbohydrate metabolism	ko01100//Metabolic pathways;ko00520//Amino sugar and nucleotide sugar metabolism	K01183;K01183	-	-	GO:0005975//carbohydrate metabolic process	--	protein_coding
1	State 1,2 -vs- State 1,3	NM_gene29073	2	0	0	GAPC1	XP_006476982.1 glyceraldehyde-3-phosphate dehydrogenase GAPC1, cytosolic isoform X1 [Citrus sinensis]	Metabolism;Metabolism;Metabolism;Metabolism;Metabolism;Metabolism	Global and overview maps;Global and overview maps;Global and overview maps;Global and overview maps;Carbohydrate metabolism;Energy metabolism	ko01100//Metabolic pathways;ko01110//Biosynthesis of secondary metabolites;ko01200//Carbon metabolism;ko01230//Biosynthesis of amino acids;ko00010//Glycolysis / Gluconeogenesis;ko00710//Carbon fixation in photosynthetic organisms	K00134;K00134;K00134;K00134;K00134;K00134	GO:0005575//cellular_component;GO:0005622//intracellular anatomical structure;GO:0005737//cytoplasm	GO:0000166//nucleotide binding;GO:0003674//molecular_function;GO:0003824//catalytic activity;GO:0004073//aspartate-semialdehyde dehydrogenase activity;GO:0004365//glyceraldehyde-3-phosphate dehydrogenase (NAD+) (phosphorylating) activity;GO:0005488//binding;GO:0008839//4-hydroxy-tetrahydrodipicolinate reductase;GO:0016491//oxidoreductase activity;GO:0016620//oxidoreductase activity, acting on the…	GO:0005975//carbohydrate metabolic process;GO:0005996//monosaccharide metabolic process;GO:0006006//glucose metabolic process;GO:0006082//organic acid metabolic process;GO:0006090//pyruvate metabolic process;GO:0006091//generation of precursor metabolites and energy;GO:0006094//gluconeogenesis;GO:0006096//glycolytic process;GO:0006139//nucleobase-containing compound metabolic process;GO:0006163//…	--	protein_coding
1	State 1,2 -vs- State 1,3	NM_gene29457	2	0	0	TLP	XP_006477434.1 thaumatin-like protein [Citrus sinensis]	-	-	-	-	-	GO:0008233//peptidase activity	GO:0006508//proteolysis;GO:0016032//viral process	--	protein_coding
1	State 1,2 -vs- State 1,3	NM_gene29458	1	0	0	tlp	XP_006440575.1 thaumatin-like protein [Citrus clementina]	-	-	-	-	-	GO:0008233//peptidase activity	GO:0006508//proteolysis;GO:0016032//viral process	--	protein_coding
1	State 1,2 -vs- State 1,3	NM_gene29528	2	0	0	EIF-5A2	XP_006477598.1 eukaryotic translation initiation factor 5A-2 [Citrus sinensis]	-	-	-	-	GO:0005737//cytoplasm	GO:0003723//RNA binding;GO:0003746//translation elongation factor activity;GO:0043022//ribosome binding	GO:0006414//translational elongation;GO:0045901//positive regulation of translational elongation;GO:0045905//positive regulation of translational termination	--	protein_coding
1	State 1,2 -vs- State 1,3	NM_gene31913	1	0	0	EP3	XP_006442847.2 uncharacterized protein LOC18047845 [Citrus clementina]	Metabolism;Metabolism	Global and overview maps;Carbohydrate metabolism	ko01100//Metabolic pathways;ko00520//Amino sugar and nucleotide sugar metabolism	K01183;K01183	-	GO:0004568//chitinase activity	GO:0006032//chitin catabolic process;GO:0016998//cell wall macromolecule catabolic process	--	protein_coding
1	State 1,2 -vs- State 1,3	NM_gene31914	1	0	0	Cht4	AIA22194.1 chitinase [Citrus reticulata]	Metabolism;Metabolism	Global and overview maps;Carbohydrate metabolism	ko01100//Metabolic pathways;ko00520//Amino sugar and nucleotide sugar metabolism	K01183;K01183	-	GO:0004568//chitinase activity	GO:0006032//chitin catabolic process;GO:0016998//cell wall macromolecule catabolic process	--	protein_coding
1	State 1,2 -vs- State 1,3	NM_gene31915	1	0	0	Cht4	GAY44707.1 hypothetical protein CUMW_083910 [Citrus unshiu]	Metabolism;Metabolism	Global and overview maps;Carbohydrate metabolism	ko01100//Metabolic pathways;ko00520//Amino sugar and nucleotide sugar metabolism	K01183;K01183	-	GO:0004568//chitinase activity	GO:0006032//chitin catabolic process;GO:0016998//cell wall macromolecule catabolic process	--	protein_coding
1	State 1,2 -vs- State 1,3	NM_gene32527	3	0	0	NM_gene32527	KDO65913.1 hypothetical protein CISIN_1g039717mg [Citrus sinensis]	-	-	-	-	-	GO:0003674//molecular_function;GO:0003824//catalytic activity;GO:0005488//binding;GO:0009055//electron transfer activity;GO:0016491//oxidoreductase activity;GO:0043167//ion binding;GO:0043169//cation binding;GO:0046872//metal ion binding	GO:0006091//generation of precursor metabolites and energy;GO:0008150//biological_process;GO:0008152//metabolic process;GO:0009987//cellular process;GO:0022900//electron transport chain;GO:0044237//cellular metabolic process	--	protein_coding
1	State 1,2 -vs- State 1,3	NM_gene33036	2	0	0	ARG2	XP_024045348.1 protein SENESCENCE-ASSOCIATED GENE 21, mitochondrial [Citrus clementina]	-	-	-	-	-	-	GO:0006950//response to stress;GO:0008150//biological_process;GO:0050896//response to stimulus	--	protein_coding
1	State 1,2 -vs- State 1,3	NM_gene33628	1	0	0	PECS-2.1	XP_006445298.1 pectinesterase 2 [Citrus clementina]	Metabolism;Metabolism	Global and overview maps;Carbohydrate metabolism	ko01100//Metabolic pathways;ko00040//Pentose and glucuronate interconversions	K01051;K01051	GO:0005575//cellular_component;GO:0005576//extracellular region;GO:0005618//cell wall;GO:0016020//membrane;GO:0030312//external encapsulating structure;GO:0071944//cell periphery	GO:0003674//molecular_function;GO:0003824//catalytic activity;GO:0004857//enzyme inhibitor activity;GO:0016787//hydrolase activity;GO:0016788//hydrolase activity, acting on ester bonds;GO:0030234//enzyme regulator activity;GO:0030599//pectinesterase activity;GO:0045330//aspartyl esterase activity;GO:0046910//pectinesterase inhibitor activity;GO:0052689//carboxylic ester hydrolase activity;GO:0098…	GO:0000272//polysaccharide catabolic process;GO:0005975//carbohydrate metabolic process;GO:0005976//polysaccharide metabolic process;GO:0006950//response to stress;GO:0006952//defense response;GO:0008150//biological_process;GO:0008152//metabolic process;GO:0009056//catabolic process;GO:0009057//macromolecule catabolic process;GO:0009605//response to external stimulus;GO:0009607//response to bioti…	--	protein_coding
1	State 1,2 -vs- State 1,3	NM_gene33728	2	0	0	NDK1	XP_024045578.1 nucleoside diphosphate kinase 1 [Citrus clementina]	Metabolism;Metabolism;Environmental Information Processing;Metabolism;Metabolism	Global and overview maps;Global and overview maps;Signal transduction;Nucleotide metabolism;Nucleotide metabolism	ko01100//Metabolic pathways;ko01110//Biosynthesis of secondary metabolites;ko04016//MAPK signaling pathway - plant;ko00230//Purine metabolism;ko00240//Pyrimidine metabolism	K00940;K00940;K00940;K00940;K00940	GO:0005575//cellular_component;GO:0005622//intracellular anatomical structure;GO:0005634//nucleus;GO:0005737//cytoplasm;GO:0005777//peroxisome;GO:0042579//microbody;GO:0043226//organelle;GO:0043227//membrane-bounded organelle;GO:0043229//intracellular organelle;GO:0043231//intracellular membrane-bounded organelle	GO:0000166//nucleotide binding;GO:0003674//molecular_function;GO:0003824//catalytic activity;GO:0004550//nucleoside diphosphate kinase activity;GO:0005488//binding;GO:0005524//ATP binding;GO:0016301//kinase activity;GO:0016740//transferase activity;GO:0016772//transferase activity, transferring phosphorus-containing groups;GO:0016776//phosphotransferase activity, phosphate group as acceptor;GO:00…	GO:0000302//response to reactive oxygen species;GO:0006139//nucleobase-containing compound metabolic process;GO:0006163//purine nucleotide metabolic process;GO:0006164//purine nucleotide biosynthetic process;GO:0006165//nucleoside diphosphate phosphorylation;GO:0006183//GTP biosynthetic process;GO:0006213//pyrimidine nucleoside metabolic process;GO:0006220//pyrimidine nucleotide metabolic process…	--	protein_coding
1	State 1,2 -vs- State 1,3	NM_gene34811	1	0	0	TLP	XP_006477434.1 thaumatin-like protein [Citrus sinensis]	-	-	-	-	-	GO:0008233//peptidase activity	GO:0006508//proteolysis;GO:0016032//viral process	--	protein_coding
1	State 1,2 -vs- State 1,3	NM_gene34812	1	0	0	TLP	XP_006440575.1 thaumatin-like protein [Citrus clementina]	-	-	-	-	-	GO:0008233//peptidase activity	GO:0006508//proteolysis;GO:0016032//viral process	--	protein_coding
1	State 1,2 -vs- State 1,3	NM_gene35392	2	0	0	TIMPA	XP_006442409.1 inhibitor of trypsin and hageman factor [Citrus clementina]	-	-	-	-	-	GO:0004867//serine-type endopeptidase inhibitor activity	GO:0009611//response to wounding	--	protein_coding
1	State 1,2 -vs- State 1,3	NM_gene35417	1	0	0	COMT1	XP_006442372.1 caffeic acid 3-O-methyltransferase [Citrus clementina]	Metabolism;Metabolism;Metabolism;Metabolism	Global and overview maps;Global and overview maps;Biosynthesis of other secondary metabolites;Amino acid metabolism	ko01100//Metabolic pathways;ko01110//Biosynthesis of secondary metabolites;ko00940//Phenylpropanoid biosynthesis;ko00380//Tryptophan metabolism	K13066;K13066;K13066;K13066	-	GO:0000774//adenyl-nucleotide exchange factor activity;GO:0008168//methyltransferase activity;GO:0008171//O-methyltransferase activity;GO:0042803//protein homodimerization activity;GO:0046983//protein dimerization activity;GO:0051087//chaperone binding	GO:0006457//protein folding;GO:0006480//N-terminal protein amino acid methylation;GO:0016051//carbohydrate biosynthetic process	--	protein_coding
1	State 1,2 -vs- State 1,3	NM_gene35418	1	0	0	COMT1	XP_006442372.1 caffeic acid 3-O-methyltransferase [Citrus clementina]	Metabolism;Metabolism;Metabolism;Metabolism	Global and overview maps;Global and overview maps;Biosynthesis of other secondary metabolites;Amino acid metabolism	ko01100//Metabolic pathways;ko01110//Biosynthesis of secondary metabolites;ko00940//Phenylpropanoid biosynthesis;ko00380//Tryptophan metabolism	K13066;K13066;K13066;K13066	-	GO:0008168//methyltransferase activity;GO:0008171//O-methyltransferase activity;GO:0046983//protein dimerization activity	GO:0006480//N-terminal protein amino acid methylation;GO:0016051//carbohydrate biosynthetic process	--	protein_coding
1	State 1,2 -vs- State 1,3	NM_gene35425	1	0	0	COMT1	XP_006420931.1 caffeic acid 3-O-methyltransferase [Citrus clementina]	Metabolism;Metabolism;Metabolism;Metabolism	Global and overview maps;Global and overview maps;Biosynthesis of other secondary metabolites;Amino acid metabolism	ko01100//Metabolic pathways;ko01110//Biosynthesis of secondary metabolites;ko00940//Phenylpropanoid biosynthesis;ko00380//Tryptophan metabolism	K13066;K13066;K13066;K13066	-	GO:0008168//methyltransferase activity;GO:0008171//O-methyltransferase activity;GO:0046983//protein dimerization activity	GO:0006480//N-terminal protein amino acid methylation;GO:0016051//carbohydrate biosynthetic process	--	protein_coding
1	State 1,2 -vs- State 1,3	NM_gene37127	2	0	0	Cht4	AIA22194.1 chitinase [Citrus reticulata]	Metabolism;Metabolism	Global and overview maps;Carbohydrate metabolism	ko01100//Metabolic pathways;ko00520//Amino sugar and nucleotide sugar metabolism	K01183;K01183	-	GO:0004568//chitinase activity	GO:0006032//chitin catabolic process;GO:0016998//cell wall macromolecule catabolic process	--	protein_coding
1	State 1,2 -vs- State 1,3	NM_gene37339	3	0	0	NM_gene37339	KDO46429.1 hypothetical protein CISIN_1g039575mg, partial [Citrus sinensis]	-	-	-	-	GO:0005575//cellular_component;GO:0005622//intracellular anatomical structure;GO:0005634//nucleus;GO:0005654//nucleoplasm;GO:0016604//nuclear body;GO:0016607//nuclear speck;GO:0031974//membrane-enclosed lumen;GO:0031981//nuclear lumen;GO:0043226//organelle;GO:0043227//membrane-bounded organelle;GO:0043229//intracellular organelle;GO:0043231//intracellular membrane-bounded organelle;GO:0043233//or…	GO:0005199//structural constituent of cell wall	GO:0009664//plant-type cell wall organization	--	protein_coding
1	State 1,2 -vs- State 1,3	NM_gene37466	2	0	0	At5g39120	XP_006443310.1 germin-like protein subfamily 1 member 17 [Citrus clementina]	-	-	-	-	-	-	GO:0006355//regulation of transcription, DNA-templated	--	protein_coding
1	State 1,2 -vs- State 1,3	NM_gene37540	1	0	0	GDH1	XP_006443421.1 glutamate dehydrogenase 1 [Citrus clementina]	Metabolism;Metabolism;Metabolism;Metabolism;Metabolism	Global and overview maps;Global and overview maps;Amino acid metabolism;Amino acid metabolism;Energy metabolism	ko01100//Metabolic pathways;ko01200//Carbon metabolism;ko00250//Alanine, aspartate and glutamate metabolism;ko00220//Arginine biosynthesis;ko00910//Nitrogen metabolism	K00261;K00261;K00261;K00261;K00261	GO:0005575//cellular_component;GO:0005622//intracellular anatomical structure;GO:0005737//cytoplasm;GO:0005739//mitochondrion;GO:0005759//mitochondrial matrix;GO:0031974//membrane-enclosed lumen;GO:0043226//organelle;GO:0043227//membrane-bounded organelle;GO:0043229//intracellular organelle;GO:0043231//intracellular membrane-bounded organelle;GO:0043233//organelle lumen;GO:0070013//intracellular …	GO:0000166//nucleotide binding;GO:0003674//molecular_function;GO:0003824//catalytic activity;GO:0004353//glutamate dehydrogenase [NAD(P)+] activity;GO:0005488//binding;GO:0005507//copper ion binding;GO:0005524//ATP binding;GO:0008270//zinc ion binding;GO:0016491//oxidoreductase activity;GO:0016638//oxidoreductase activity, acting on the CH-NH2 group of donors;GO:0016639//oxidoreductase activity, …	GO:0006082//organic acid metabolic process;GO:0006520//cellular amino acid metabolic process;GO:0006807//nitrogen compound metabolic process;GO:0006950//response to stress;GO:0006970//response to osmotic stress;GO:0006995//cellular response to nitrogen starvation;GO:0007154//cell communication;GO:0008150//biological_process;GO:0008152//metabolic process;GO:0009267//cellular response to starvation…	--	protein_coding
1	State 1,2 -vs- State 1,3	NM_gene37579	1	0	0	MS1	XP_006443471.1 5-methyltetrahydropteroyltriglutamate--homocysteine methyltransferase 1 [Citrus clementina]	Metabolism;Metabolism;Metabolism;Metabolism;Metabolism	Global and overview maps;Global and overview maps;Global and overview maps;Amino acid metabolism;Metabolism of other amino acids	ko01100//Metabolic pathways;ko01110//Biosynthesis of secondary metabolites;ko01230//Biosynthesis of amino acids;ko00270//Cysteine and methionine metabolism;ko00450//Selenocompound metabolism	K00549;K00549;K00549;K00549;K00549	-	GO:0003871//5-methyltetrahydropteroyltriglutamate-homocysteine S-methyltransferase activity;GO:0004357//glutamate-cysteine ligase activity;GO:0008270//zinc ion binding	GO:0006750//glutathione biosynthetic process;GO:0008652//cellular amino acid biosynthetic process;GO:0009086//methionine biosynthetic process	--	protein_coding
1	State 1,2 -vs- State 1,3	NM_gene37773	2	0	0	RPL23A	KAG6757308.1 hypothetical protein POTOM_037616 [Populus tomentosa]	Genetic Information Processing	Translation	ko03010//Ribosome	K02894	GO:0000315//organellar large ribosomal subunit;GO:0005840//ribosome;GO:0022625//cytosolic large ribosomal subunit	GO:0003735//structural constituent of ribosome	GO:0006412//translation	--	protein_coding
1	State 1,2 -vs- State 1,3	NM_gene38779	1	0	0	PECS-2.1	XP_006445298.1 pectinesterase 2 [Citrus clementina]	Metabolism;Metabolism	Global and overview maps;Carbohydrate metabolism	ko01100//Metabolic pathways;ko00040//Pentose and glucuronate interconversions	K01051;K01051	GO:0005575//cellular_component;GO:0005576//extracellular region;GO:0005618//cell wall;GO:0016020//membrane;GO:0030312//external encapsulating structure;GO:0071944//cell periphery	GO:0003674//molecular_function;GO:0003824//catalytic activity;GO:0004857//enzyme inhibitor activity;GO:0016787//hydrolase activity;GO:0016788//hydrolase activity, acting on ester bonds;GO:0030234//enzyme regulator activity;GO:0030599//pectinesterase activity;GO:0045330//aspartyl esterase activity;GO:0046910//pectinesterase inhibitor activity;GO:0052689//carboxylic ester hydrolase activity;GO:0098…	GO:0000272//polysaccharide catabolic process;GO:0005975//carbohydrate metabolic process;GO:0005976//polysaccharide metabolic process;GO:0006950//response to stress;GO:0006952//defense response;GO:0008150//biological_process;GO:0008152//metabolic process;GO:0009056//catabolic process;GO:0009057//macromolecule catabolic process;GO:0009605//response to external stimulus;GO:0009607//response to bioti…	--	protein_coding
1	State 1,2 -vs- State 1,3	NM_gene40749	2	0	0	RPL21E	XP_006492822.1 60S ribosomal protein L21-2 [Citrus sinensis]	Genetic Information Processing	Translation	ko03010//Ribosome	K02889	GO:0005575//cellular_component;GO:0005622//intracellular anatomical structure;GO:0005737//cytoplasm;GO:0005829//cytosol;GO:0005840//ribosome;GO:0015934//large ribosomal subunit;GO:0022625//cytosolic large ribosomal subunit;GO:0022626//cytosolic ribosome;GO:0032991//protein-containing complex;GO:0043226//organelle;GO:0043228//non-membrane-bounded organelle;GO:0043229//intracellular organelle;GO:00…	GO:0003674//molecular_function;GO:0003735//structural constituent of ribosome;GO:0005198//structural molecule activity;GO:0016740//transferase activity	GO:0006412//translation;GO:0006518//peptide metabolic process;GO:0006807//nitrogen compound metabolic process;GO:0008150//biological_process;GO:0008152//metabolic process;GO:0009058//biosynthetic process;GO:0009059//macromolecule biosynthetic process;GO:0009987//cellular process;GO:0010467//gene expression;GO:0019538//protein metabolic process;GO:0034641//cellular nitrogen compound metabolic proc…	--	protein_coding
1	State 1,2 -vs- State 1,3	NM_gene40780	2	0	0	RPS5	TYH02685.1 hypothetical protein ES288_A09G160600v1 [Gossypium darwinii]	Genetic Information Processing	Translation	ko03010//Ribosome	K02989	GO:0000314//organellar small ribosomal subunit;GO:0005840//ribosome;GO:0022627//cytosolic small ribosomal subunit	GO:0003735//structural constituent of ribosome	GO:0006412//translation	--	protein_coding
1	State 1,2 -vs- State 1,3	NM_gene41789	2	0	0	NECI	KDO56364.1 hypothetical protein CISIN_1g027919mg [Citrus sinensis]	-	-	-	-	GO:0005575//cellular_component;GO:0005576//extracellular region;GO:0005618//cell wall;GO:0005622//intracellular anatomical structure;GO:0005634//nucleus;GO:0005911//cell-cell junction;GO:0009506//plasmodesma;GO:0030054//cell junction;GO:0030312//external encapsulating structure;GO:0043226//organelle;GO:0043227//membrane-bounded organelle;GO:0043229//intracellular organelle;GO:0043231//intracellul…	GO:0003674//molecular_function;GO:0005488//binding;GO:0030145//manganese ion binding;GO:0043167//ion binding;GO:0043169//cation binding;GO:0045735//nutrient reservoir activity;GO:0046872//metal ion binding;GO:0046914//transition metal ion binding	GO:0006810//transport;GO:0006950//response to stress;GO:0008150//biological_process;GO:0009266//response to temperature stimulus;GO:0009409//response to cold;GO:0009628//response to abiotic stimulus;GO:0009987//cellular process;GO:0010496//intercellular transport;GO:0010497//plasmodesmata-mediated intercellular transport;GO:0050789//regulation of biological process;GO:0050793//regulation of devel…	--	protein_coding
1	State 1,2 -vs- State 1,3	NM_gene41823	2	0	0	RAP	KDO45247.1 hypothetical protein CISIN_1g010486mg [Citrus sinensis]	-	-	-	-	GO:0005575//cellular_component;GO:0005622//intracellular anatomical structure;GO:0005737//cytoplasm;GO:0005773//vacuole;GO:0016021//integral component of membrane;GO:0043226//organelle;GO:0043227//membrane-bounded organelle;GO:0043229//intracellular organelle;GO:0043231//intracellular membrane-bounded organelle	GO:0003674//molecular_function;GO:0003824//catalytic activity;GO:0004175//endopeptidase activity;GO:0004190//aspartic-type endopeptidase activity;GO:0008233//peptidase activity;GO:0016787//hydrolase activity;GO:0019534//toxin transmembrane transporter activity;GO:0070001//aspartic-type peptidase activity;GO:0140096//catalytic activity, acting on a protein	GO:0006508//proteolysis;GO:0006629//lipid metabolic process;GO:0006807//nitrogen compound metabolic process;GO:0008150//biological_process;GO:0008152//metabolic process;GO:0009056//catabolic process;GO:0009057//macromolecule catabolic process;GO:0019538//protein metabolic process;GO:0030163//protein catabolic process;GO:0043170//macromolecule metabolic process;GO:0043213//bacteriocin transport;GO…	--	protein_coding
1	State 1,2 -vs- State 1,3	NM_gene41837	2	0	0	RPS3A	XP_006428321.1 40S ribosomal protein S3a [Citrus clementina]	Genetic Information Processing	Translation	ko03010//Ribosome	K02984	GO:0005840//ribosome	GO:0003735//structural constituent of ribosome	GO:0006412//translation	--	protein_coding
1	State 1,2 -vs- State 1,3	NM_gene41894	1	0	0	SAM3	XP_006428268.1 S-adenosylmethionine synthase 2 [Citrus clementina]	Metabolism;Metabolism;Metabolism;Metabolism;Metabolism	Global and overview maps;Global and overview maps;Global and overview maps;Amino acid metabolism;Biosynthesis of other secondary metabolites	ko01100//Metabolic pathways;ko01110//Biosynthesis of secondary metabolites;ko01230//Biosynthesis of amino acids;ko00270//Cysteine and methionine metabolism;ko00999//Biosynthesis of various plant secondary metabolites	K00789;K00789;K00789;K00789;K00789	GO:0005575//cellular_component;GO:0005622//intracellular anatomical structure;GO:0005737//cytoplasm;GO:0005829//cytosol	GO:0000166//nucleotide binding;GO:0003674//molecular_function;GO:0003824//catalytic activity;GO:0004478//methionine adenosyltransferase activity;GO:0005488//binding;GO:0005524//ATP binding;GO:0016740//transferase activity;GO:0016765//transferase activity, transferring alkyl or aryl (other than methyl) groups;GO:0017076//purine nucleotide binding;GO:0030554//adenyl nucleotide binding;GO:0032553//r…	GO:0006556//S-adenosylmethionine biosynthetic process;GO:0006730//one-carbon metabolic process;GO:0006790//sulfur compound metabolic process;GO:0008150//biological_process;GO:0008152//metabolic process;GO:0009058//biosynthetic process;GO:0009987//cellular process;GO:0044237//cellular metabolic process;GO:0044249//cellular biosynthetic process;GO:0044272//sulfur compound biosynthetic process;GO:00…	--	protein_coding
1	State 1,2 -vs- State 1,3	NM_gene42285	1	0	0	TL1	XP_006428482.1 thaumatin-like protein 1b [Citrus clementina]	-	-	-	-	-	-	-	--	protein_coding
1	State 1,2 -vs- State 1,3	NM_gene42405	2	0	0	TIP1-1	XP_006428460.1 aquaporin TIP1-1 [Citrus clementina]	-	-	-	-	GO:0016020//membrane	GO:0015267//channel activity	GO:0055085//transmembrane transport	--	protein_coding
1	State 1,2 -vs- State 1,3	NM_gene42572	1	0	0	PCUBI4-1	XP_006381473.2 polyubiquitin 3 [Populus trichocarpa]	Genetic Information Processing	Folding, sorting and degradation	ko04120//Ubiquitin mediated proteolysis	K08770	GO:0000776//kinetochore	GO:0003980//UDP-glucose:glycoprotein glucosyltransferase activity;GO:0005515//protein binding;GO:0008168//methyltransferase activity	GO:0006289//nucleotide-excision repair;GO:0006364//rRNA processing;GO:0006486//protein glycosylation	--	protein_coding
1	State 1,2 -vs- State 1,3	NM_gene42577	2	0	0	RPL12	ESR42024.1 hypothetical protein CICLE_v10012805mg [Citrus clementina]	Genetic Information Processing	Translation	ko03010//Ribosome	K02870	GO:0000315//organellar large ribosomal subunit;GO:0005840//ribosome;GO:0022625//cytosolic large ribosomal subunit	GO:0003735//structural constituent of ribosome	GO:0006412//translation	--	protein_coding
1	State 1,2 -vs- State 1,3	NM_gene42959	2	0	0	PER21	GAY35425.1 hypothetical protein CUMW_283190 [Citrus unshiu]	Metabolism;Metabolism;Metabolism	Global and overview maps;Global and overview maps;Biosynthesis of other secondary metabolites	ko01100//Metabolic pathways;ko01110//Biosynthesis of secondary metabolites;ko00940//Phenylpropanoid biosynthesis	K00430;K00430;K00430	-	GO:0004096//catalase activity;GO:0004601//peroxidase activity;GO:0020037//heme binding	GO:0006979//response to oxidative stress	--	protein_coding
1	State 1,2 -vs- State 1,3	NM_gene43024	2	0	0	RPS23	XP_006428872.1 40S ribosomal protein S23 [Citrus clementina]	Genetic Information Processing	Translation	ko03010//Ribosome	K02973	GO:0000314//organellar small ribosomal subunit;GO:0005840//ribosome;GO:0022627//cytosolic small ribosomal subunit	GO:0003735//structural constituent of ribosome	GO:0006412//translation	--	protein_coding
1	State 1,2 -vs- State 1,3	NM_gene43062	2	0	0	UBQ4	XP_012828720.1 PREDICTED: polyubiquitin-like isoform X1 [Erythranthe guttata]	Genetic Information Processing	Folding, sorting and degradation	ko04120//Ubiquitin mediated proteolysis	K08770	GO:0005575//cellular_component;GO:0005622//intracellular anatomical structure;GO:0005634//nucleus;GO:0005737//cytoplasm;GO:0043226//organelle;GO:0043227//membrane-bounded organelle;GO:0043229//intracellular organelle;GO:0043231//intracellular membrane-bounded organelle	GO:0005515//protein binding	GO:0006289//nucleotide-excision repair;GO:0006508//proteolysis;GO:0006511//ubiquitin-dependent protein catabolic process;GO:0006807//nitrogen compound metabolic process;GO:0008150//biological_process;GO:0008152//metabolic process;GO:0009056//catabolic process;GO:0009057//macromolecule catabolic process;GO:0009987//cellular process;GO:0019538//protein metabolic process;GO:0019941//modification-dep…	--	protein_coding
1	State 1,2 -vs- State 1,3	NM_gene43180	2	0	0	NM_gene43180	ESR42262.1 hypothetical protein CICLE_v10013673mg [Citrus clementina]	-	-	-	-	-	-	-	--	protein_coding
1	State 1,2 -vs- State 1,3	NM_gene44613	2	0	0	GBF	XP_006430798.1 14-3-3-like protein A [Citrus clementina]	-	-	-	-	GO:0005575//cellular_component;GO:0005622//intracellular anatomical structure;GO:0005634//nucleus;GO:0005737//cytoplasm;GO:0019028//viral capsid;GO:0043226//organelle;GO:0043227//membrane-bounded organelle;GO:0043229//intracellular organelle;GO:0043231//intracellular membrane-bounded organelle	GO:0003674//molecular_function;GO:0003824//catalytic activity;GO:0004620//phospholipase activity;GO:0004623//phospholipase A2 activity;GO:0004857//enzyme inhibitor activity;GO:0004860//protein kinase inhibitor activity;GO:0005198//structural molecule activity;GO:0005488//binding;GO:0005515//protein binding;GO:0008426//protein kinase C inhibitor activity;GO:0016298//lipase activity;GO:0016787//hyd…	GO:0000075//cell cycle checkpoint signaling;GO:0000077//DNA damage checkpoint signaling;GO:0001505//regulation of neurotransmitter levels;GO:0001932//regulation of protein phosphorylation;GO:0001933//negative regulation of protein phosphorylation;GO:0006082//organic acid metabolic process;GO:0006469//negative regulation of protein kinase activity;GO:0006520//cellular amino acid metabolic process;…	--	protein_coding
1	State 1,2 -vs- State 1,3	NM_gene44879	1	0	0	CML46	XP_006431170.1 probable calcium-binding protein CML45 [Citrus clementina]	Organismal Systems;Environmental Information Processing;Environmental Information Processing	Environmental adaptation;Signal transduction;Signal transduction	ko04626//Plant-pathogen interaction;ko04016//MAPK signaling pathway - plant;ko04070//Phosphatidylinositol signaling system	K02183;K02183;K02183	-	GO:0003674//molecular_function;GO:0004553//hydrolase activity, hydrolyzing O-glycosyl compounds;GO:0005488//binding;GO:0005509//calcium ion binding;GO:0005515//protein binding;GO:0043167//ion binding;GO:0043169//cation binding;GO:0046872//metal ion binding	GO:0000272//polysaccharide catabolic process	--	protein_coding
1	State 1,2 -vs- State 1,3	NM_gene45448	1	0	0	ALDH2B7	XP_006438422.1 aldehyde dehydrogenase family 2 member B7, mitochondrial [Citrus clementina]	Metabolism;Metabolism;Metabolism;Metabolism;Metabolism;Metabolism;Metabolism;Metabolism;Metabolism;Metabolism;Metabolism;Metabolism;Metabolism;Metabolism;Metabolism	Global and overview maps;Global and overview maps;Carbohydrate metabolism;Amino acid metabolism;Carbohydrate metabolism;Lipid metabolism;Amino acid metabolism;Carbohydrate metabolism;Lipid metabolism;Amino acid metabolism;Metabolism of other amino acids;Metabolism of cofactors and vitamins;Amino acid metabolism;Amino acid metabolism;Metabolism of terpenoids and polyketides	ko01100//Metabolic pathways;ko01110//Biosynthesis of secondary metabolites;ko00010//Glycolysis / Gluconeogenesis;ko00380//Tryptophan metabolism;ko00620//Pyruvate metabolism;ko00561//Glycerolipid metabolism;ko00330//Arginine and proline metabolism;ko00053//Ascorbate and aldarate metabolism;ko00071//Fatty acid degradation;ko00280//Valine, leucine and isoleucine degradation;ko00410//beta-Alanine met…	K00128;K00128;K00128;K00128;K00128;K00128;K00128;K00128;K00128;K00128;K00128;K00128;K00128;K00128;K00128	GO:0005575//cellular_component;GO:0005622//intracellular anatomical structure;GO:0005737//cytoplasm;GO:0005739//mitochondrion;GO:0005759//mitochondrial matrix;GO:0031974//membrane-enclosed lumen;GO:0043226//organelle;GO:0043227//membrane-bounded organelle;GO:0043229//intracellular organelle;GO:0043231//intracellular membrane-bounded organelle;GO:0043233//organelle lumen;GO:0070013//intracellular …	GO:0003674//molecular_function;GO:0003824//catalytic activity;GO:0003842//1-pyrroline-5-carboxylate dehydrogenase activity;GO:0004029//aldehyde dehydrogenase (NAD+) activity;GO:0004491//methylmalonate-semialdehyde dehydrogenase (acylating) activity;GO:0004777//succinate-semialdehyde dehydrogenase (NAD+) activity;GO:0008802//betaine-aldehyde dehydrogenase activity;GO:0009013//succinate-semialdehyd…	GO:0006527//arginine catabolic process;GO:0006562//proline catabolic process;GO:0006574//valine catabolic process;GO:0006578//amino-acid betaine biosynthetic process;GO:0008150//biological_process;GO:0008152//metabolic process;GO:0009450//gamma-aminobutyric acid catabolic process;GO:0010124//phenylacetate catabolic process	--	protein_coding
1	State 1,2 -vs- State 1,3	NM_gene45483	2	0	0	ARF	XP_008777957.1 ADP-ribosylation factor [Phoenix dactylifera]	Cellular Processes	Transport and catabolism	ko04144//Endocytosis	K07937	-	GO:0003873//6-phosphofructo-2-kinase activity;GO:0003924//GTPase activity;GO:0005524//ATP binding;GO:0005525//GTP binding;GO:0019001//guanyl nucleotide binding;GO:0031683//G-protein beta/gamma-subunit complex binding	GO:0006000//fructose metabolic process;GO:0007186//G protein-coupled receptor signaling pathway;GO:0042254//ribosome biogenesis	--	protein_coding
1	State 1,2 -vs- State 1,3	NM_gene45489	1	0	0	pcp	XP_006438336.1 uncharacterized protein LOC18044446 isoform X1 [Citrus clementina]	-	-	-	-	GO:0005575//cellular_component;GO:0005622//intracellular anatomical structure;GO:0005737//cytoplasm;GO:0005829//cytosol	GO:0003674//molecular_function;GO:0003743//translation initiation factor activity;GO:0003824//catalytic activity;GO:0004650//polygalacturonase activity;GO:0005525//GTP binding;GO:0008233//peptidase activity;GO:0008234//cysteine-type peptidase activity;GO:0008238//exopeptidase activity;GO:0008242//omega peptidase activity;GO:0016787//hydrolase activity;GO:0016920//pyroglutamyl-peptidase activity;G…	GO:0005975//carbohydrate metabolic process;GO:0006413//translational initiation;GO:0006508//proteolysis;GO:0006614//SRP-dependent cotranslational protein targeting to membrane;GO:0006807//nitrogen compound metabolic process;GO:0008150//biological_process;GO:0008152//metabolic process;GO:0019538//protein metabolic process;GO:0030163//protein catabolic process;GO:0043170//macromolecule metabolic pr…	--	protein_coding
[truncated: 396 more rows]

## Sheet: Table S5 Peng
Table S5. With DOF2.4 information on line 3092.The following data is from Peng et al. Integrated Transcriptomics and Metabolomics Analyses Provide Insights Into the Response of Chongyi Wild Mandarin to Candidatus Liberibacter Asiaticus Infection.
Table S2 DEGs of Clas-infected barks and healthy barks.
Cirtus ID	TAIR ID	Gene description	Gene Name	Log2FoldChange	P value	P adj
[truncated: 3,240 more rows]

## Sheet: Table S5 Liu
Table S5. With DOF2.4 information on line 153.The following data is from Liu et al. A Comparative Analysis of Three Rutaceae Species Reveals the Multilayered Mechanisms of Citrus in Response to Huanglongbing Disease
[truncated: 428 more rows]

[truncated: 1 more sheets: Table S6]
